# Supplementary material for: Lightning at Jupiter pulsates with a similar rhythm as in-cloud lightning at Earth
Source: Nat Commun. 2023 May 23;14:2707. doi: 10.1038/s41467-023-38351-6 (PMC10205726; doi:10.1038/s41467-023-38351-6)
Supplement: Supplementary file 3 — Source Data [file 41467_2023_38351_MOESM3_ESM.zip]

Archive with 10 entries (6 files):
- Data for separate panels/
- Data for separate panels/data_panel_3a-b/
- Data for separate panels/data_panel_3a-b/JDP trains - Juno location.csv
- Data for separate panels/data_panel_3a-b/whistler trains - Juno location.csv
- Data for separate panels/data_panel_3a-b/whistler_location_2018.csv
- Data for separate panels/data_panel_3c-d/
- Data for separate panels/data_panel_3c-d/inter-JDP intervals.csv
- Data for separate panels/data_panel_3c-d/inter-whistler intervals.csv
- Data for the plotting code/
- Data for the plotting code/Source_data_for_plotting_code.xlsx
