# Supplementary material for: Lightning at Jupiter pulsates with a similar rhythm as in-cloud lightning at Earth
Source: Nat Commun. 2023 May 23;14:2707. doi: 10.1038/s41467-023-38351-6 (PMC10205726; doi:10.1038/s41467-023-38351-6)
Supplement: Supplementary file 3 — Source Data [file 41467_2023_38351_MOESM3_ESM.zip › Data for separate panels/data_panel_3a-b/JDP trains - Juno location.csv]

time	Rj	Lon	Lat
2016-08-27 10:03:23.106300 to 10:03:23.122100	4.52	174.4	62.72
2016-08-27 10:03:35.106300 to 10:03:35.122100	4.52	174.5	62.76
2016-08-27 10:03:41.106300 to 10:03:41.122100	4.51	174.6	62.78
2016-12-11 15:21:58.940300 to 15:21:58.956100	3.12	124.5	66.23
2016-12-11 15:31:54.939250 to 15:31:54.955100	2.9	130.6	70.17
2016-12-11 15:33:52.939250 to 15:33:52.955100	2.85	131.8	70.99
2016-12-11 15:34:29.939250 to 15:34:29.955100	2.84	132.2	71.26
2016-12-11 15:34:35.939250 to 15:34:35.955100	2.83	132.3	71.3
2016-12-11 15:39:43.938300 to 15:39:43.954100	2.72	135.4	73.52
2016-12-11 19:16:18.922200 to 19:16:18.938100	3.8	265.1	-63.08
2016-12-11 19:59:33.919200 to 19:59:33.935100	4.69	291.4	-60.55
2017-03-27 8:21:43.492300 to 8:21:43.508100	1.45	163.8	78.52
2017-03-27 8:32:29.442200 to 8:32:29.458100	1.23	172	62.7
2017-03-27 8:36:19.466200 to 8:36:19.482200	1.17	174.6	55.28
2017-07-10 23:28:52.988200 to 23:28:53.004200	4.09	144.4	56.3
2017-07-10 23:30:35.988200 to 23:30:36.004100	4.05	145.5	56.76
2017-07-10 23:31:06.988200 to 23:31:07.004100	4.04	145.8	56.9
2017-07-10 23:43:10.987200 to 23:43:11.003200	3.78	153.3	60.27
2017-07-10 23:43:25.987200 to 23:43:26.003200	3.78	153.5	60.34
2017-07-10 23:43:55.987200 to 23:43:56.003100	3.77	153.8	60.49
2017-07-10 23:43:56.987200 to 23:43:57.003100	3.77	153.8	60.49
2017-07-10 23:52:40.987200 to 23:52:41.002100	3.58	159.3	63.09
2017-07-10 23:52:54.986200 to 23:52:55.002200	3.57	159.5	63.16
2017-07-10 23:54:50.986200 to 23:54:51.002200	3.53	160.7	63.75
2017-10-24 16:37:03.580200 to 16:37:03.596200	2.28	22.08	63.4
2018-02-07 12:05:48.219200 to 12:05:48.235200	3.22	330.3	47.94
2018-02-07 12:09:47.193200 to 12:09:47.209100	3.13	333.1	48.76
2018-02-07 12:09:59.193200 to 12:09:59.209200	3.12	333.2	48.8
2018-02-07 12:12:05.193200 to 12:12:05.209200	3.08	334.7	49.27
2018-02-07 12:15:28.193200 to 12:15:28.209200	3	337.1	50.07
2018-02-07 12:17:00.193200 to 12:17:00.209200	2.96	338.2	50.45
2018-02-07 12:17:49.193200 to 12:17:49.209200	2.94	338.8	50.66
2018-02-07 12:20:36.193200 to 12:20:36.209200	2.88	340.8	51.41
2018-02-07 12:22:30.192200 to 12:22:30.208200	2.84	342.2	51.95
2018-02-07 12:23:04.192200 to 12:23:04.208200	2.82	342.6	52.11
2018-02-07 12:54:37.215200 to 12:54:37.231100	2.07	14.03	65.77
2018-02-07 12:54:50.215200 to 12:54:50.231100	2.07	14.4	65.9
2018-02-07 12:56:04.190200 to 12:56:04.206200	2.04	16.6	66.67
2018-02-07 12:56:06.190200 to 12:56:06.206200	2.04	16.67	66.69
2018-02-07 12:57:09.190200 to 12:57:09.206200	2.01	18.73	67.37
2018-02-07 12:57:36.190200 to 12:57:36.206200	2	19.68	67.67
2018-02-07 12:57:48.190200 to 12:57:48.206200	2	20.11	67.8
2018-02-07 13:27:32.188200 to 13:27:32.204100	1.32	179.3	76.39
2018-02-07 13:29:29.187200 to 13:29:29.203100	1.28	182.3	73.41
2018-02-07 13:37:13.212200 to 13:37:13.228200	1.15	191.7	58.78
2018-04-01 8:42:26.529200 to 8:42:26.545200	2.23	276.5	70.28
2018-04-01 8:42:38.504200 to 8:42:38.520200	2.22	276.7	70.33
2018-04-01 8:44:04.504200 to 8:44:04.520200	2.19	278.5	70.71
2018-04-01 8:46:33.504200 to 8:46:33.520200	2.13	281.9	71.37
2018-04-01 8:47:33.504200 to 8:47:33.520200	2.1	283.4	71.63
2018-04-01 8:49:26.504200 to 8:49:26.520200	2.06	286.5	72.1
2018-04-01 8:53:58.503200 to 8:53:58.519200	1.95	296	73.12
2018-04-01 8:54:05.503200 to 8:54:05.519200	1.95	296.3	73.14
2018-04-01 8:54:13.503200 to 8:54:13.519200	1.94	296.6	73.17
2018-04-01 8:54:17.528200 to 8:54:17.544200	1.94	296.8	73.18
2018-04-01 8:54:57.503200 to 8:54:57.519200	1.93	298.6	73.31
2018-04-01 8:55:16.503200 to 8:55:16.519100	1.92	299.5	73.36
2018-04-01 8:55:17.503200 to 8:55:17.519100	1.92	299.6	73.37
2018-04-01 8:55:26.503200 to 8:55:26.519100	1.91	300	73.39
2018-04-01 8:56:35.503200 to 8:56:35.519100	1.89	303.7	73.58
2018-04-01 8:56:46.503200 to 8:56:46.519100	1.88	304.3	73.6
2018-04-01 8:57:30.503200 to 8:57:30.519100	1.86	307	73.7
2018-04-01 8:58:21.503200 to 8:58:21.519100	1.84	310.5	73.8
2018-04-01 8:59:07.528200 to 8:59:07.544100	1.83	314	73.87
2018-04-01 10:39:46.495200 to 10:39:46.511100	2	169.5	-63.46
2018-04-01 10:40:34.495200 to 10:40:34.511100	2.02	170.7	-63.92
2018-04-01 10:43:42.495200 to 10:43:42.511100	2.1	175.9	-65.62
2018-04-01 10:44:50.495200 to 10:44:50.511100	2.12	177.9	-66.21
2018-04-01 10:45:15.495200 to 10:45:15.511100	2.13	178.7	-66.42
2018-04-01 10:46:36.495200 to 10:46:36.511100	2.17	181.2	-67.08
2018-04-01 10:47:22.520200 to 10:47:22.536100	2.19	182.8	-67.45
2018-04-01 10:49:02.495200 to 10:49:02.511100	2.23	186.2	-68.22
2018-04-01 10:50:02.495200 to 10:50:02.511100	2.25	188.5	-68.67
2018-04-01 10:51:57.495200 to 10:51:57.511100	2.3	193	-69.5
2018-04-01 10:53:13.519200 to 10:53:13.535100	2.33	196.3	-70.3
2018-04-01 10:58:14.494200 to 10:58:14.510100	2.45	211.4	-71.98
2018-04-01 11:02:51.494200 to 11:02:51.510100	2.56	228.6	-73.58
2018-04-01 11:05:27.493200 to 11:05:27.509100	2.62	239.5	-74.4
2018-04-01 11:07:44.493200 to 11:07:44.509100	2.67	249.4	-75.11
2018-04-01 11:37:14.491200 to 11:37:14.507110	3.34	329	-81.52
2018-04-01 11:39:32.491200 to 11:39:32.507200	3.4	332	-81.82
2018-04-01 11:51:29.490200 to 11:51:29.506200	3.66	345.8	-82.88
2018-05-24 3:31:23.826200 to 3:31:23.842100	3.72	136.3	52.4
2018-05-24 3:34:59.826200 to 3:34:59.842100	3.64	138.7	53.54
2018-05-24 3:37:00.826200 to 3:37:00.842100	3.6	140	54.18
2018-05-24 3:40:01.851200 to 3:40:01.867100	3.53	142	55.17
2018-05-24 3:50:32.825200 to 3:50:32.841100	3.3	149.2	58.8
2018-05-24 3:58:23.824200 to 3:58:23.840100	3.12	154.7	61.71
2018-05-24 4:01:23.824200 to 4:01:23.840100	3.05	156.9	62.89
2018-05-24 4:04:37.849200 to 4:04:37.865100	2.98	159.3	64.19
2018-05-24 4:26:24.822200 to 4:26:24.838100	2.47	176.9	74.3
2018-05-24 4:26:59.822200 to 4:26:59.838100	2.46	177.4	74.61
2018-05-24 4:31:45.822200 to 4:31:45.838100	2.34	182.22	77.24
2018-05-24 4:33:36.822200 to 4:33:36.838100	2.3	184.1	78.31
2018-05-24 4:33:48.822200 to 4:33:48.838100	2.29	184.4	78.43
2018-05-24 4:37:33.821200 to 4:37:33.837100	2.2	188.8	80.68
2018-05-24 4:39:21.821200 to 4:39:21.837100	2.16	191.1	81.79
2018-05-24 5:01:40.819200 to 5:01:40.835100	1.63	283.9	77.76
2018-05-24 5:10:57.819200 to 5:10:57.835100	1.42	340.7	66.11
2018-05-24 5:16:06.818200 to 5:16:06.834100	1.31	354	58.09
2018-05-24 6:32:16.813200 to 6:32:16.829100	1.96	78.25	-73.17
2018-04-01 8:50:04.504200 to 8:50:04.520200	2.04	287.6	72.25
2018-07-16 2:35:53.126200 to 2:35:53.142200	4.41	160.1	49.41
2018-07-16 3:08:20.149200 to 3:08:20.165200	3.73	181.2	56.92
2018-07-16 3:13:59.123200 to 3:13:59.139200	3.61	185	58.31
2018-07-16 3:21:45.123200 to 3:21:45.139200	3.44	190.3	60.27
2018-07-16 3:24:55.123200 to 3:24:55.139200	3.37	192.5	61.09
2018-07-16 3:27:41.147200 to 3:27:41.163200	3.31	194.4	61.81
2018-07-16 3:28:26.147200 to 3:28:26.163200	3.29	194.9	62.01
2018-07-16 3:28:44.147200 to 3:28:44.163200	3.29	195.1	62.09
2018-07-16 3:34:32.122200 to 3:34:32.138200	3.15	199.2	63.67
2018-07-16 3:35:39.122200 to 3:35:39.138200	3.13	200	63.97
2018-07-16 3:39:33.121200 to 3:39:33.137200	3.04	202.8	65.07
2018-07-16 4:01:25.145200 to 4:01:25.161200	2.53	220.3	71.79
2018-07-16 4:06:42.119200 to 4:06:42.135200	2.41	225.2	73.52
2018-07-16 4:07:49.119200 to 4:07:49.135200	2.38	226.3	73.88
2018-07-16 4:09:22.144200 to 4:09:22.160200	2.34	227.9	74.38
2018-07-16 4:10:39.119200 to 4:10:39.135200	2.31	229.3	74.79
2018-07-16 4:11:41.119200 to 4:11:41.135200	2.29	230.4	75.12
2018-07-16 4:12:47.119200 to 4:12:47.135200	2.26	231.7	75.46
2018-07-16 4:13:40.119200 to 4:13:40.135200	2.24	232.7	75.73
2018-07-16 4:41:40.117200 to 4:41:40.133200	1.57	342	72.14
2018-09-06 23:44:35.435200 to 23:44:35.451200	2.79	121.4	58.55
2018-09-06 23:48:51.435200 to 23:48:51.451200	2.69	124.8	60.65
2018-09-06 23:49:49.460200 to 23:49:49.476100	2.67	125.6	61.14
2018-09-06 23:54:17.434200 to 23:54:17.450100	2.57	129.5	63.51
2018-09-06 23:55:21.434200 to 23:55:21.450100	2.54	130.4	64.1
2018-09-06 23:55:23.434200 to 23:55:23.450100	2.54	130.4	64.11
2018-09-07 0:01:46.434200 to 0:01:46.450100	2.39	136.5	67.84
2018-09-07 0:04:35.434200 to 0:04:35.450100	2.32	139.4	69.91
2018-09-07 0:37:51.431200 to 0:37:51.447100	1.53	258.8	79.73
2018-09-07 3:49:04.417200 to 3:49:04.433100	4.32	227.7	-63.09
2018-09-07 3:54:16.416200 to 3:54:16.432100	4.43	232	-62.71
2018-10-29 21:29:32.761200 to 21:29:32.777200	1.31	271.1	-32.5
2018-10-29 21:43:08.761200 to 21:43:08.777200	1.6	285.6	-52.93
2018-12-21 16:31:09.074200 to 16:31:09.090200	1.42	101.9	71.45
2018-12-21 17:39:02.069200 to 17:39:02.085200	1.65	197.2	-44.15
2018-12-21 17:39:17.069200 to 17:39:17.085200	1.66	197.5	-44.4
2018-12-21 17:40:19.094200 to 17:40:19.110200	1.68	198.7	-45.44
2018-12-21 17:41:50.069200 to 17:41:50.085200	1.72	200.4	-46.92
2018-12-21 17:44:08.069200 to 17:44:08.085100	1.77	203.2	-49.06
2018-12-21 17:44:20.069200 to 17:44:20.085100	1.78	203.4	-49.24
2018-12-21 17:44:37.069200 to 17:44:37.085100	1.78	203.8	-49.49
2018-12-21 17:46:17.069200 to 17:46:17.085100	1.82	205.8	-50.94
2018-12-21 17:49:18.069200 to 17:49:18.085100	1.89	209.6	-53.43
2018-12-21 17:49:51.068200 to 17:49:51.084100	1.91	210.3	-53.86
2018-12-21 17:57:45.068200 to 17:57:45.084200	2.1	221.4	-59.54
2018-12-21 17:57:57.068200 to 17:57:57.084200	2.1	221.7	-59.67
2018-12-21 18:01:32.068200 to 18:01:32.084200	2.19	227.2	-61.95
2018-12-21 18:01:52.068200 to 18:01:52.084200	2.19	227.7	-62.15
2018-12-21 18:05:27.067200 to 18:05:27.083200	2.28	233.8	-64.26
2018-12-21 18:09:24.067200 to 18:09:24.083200	2.37	240.9	-66.43
2018-12-21 18:10:08.067200 to 18:10:08.083200	2.39	242.3	-66.82
2018-12-21 18:17:40.091200 to 18:17:40.107200	2.57	258	-70.55
2019-02-12 18:14:13.365200 to 18:14:13.381200	1.66	277.9	-52.52
2019-04-06 10:09:25.675200 to 10:09:25.691200	3.63	218.9	53.62
2019-04-06 10:17:29.674200 to 10:17:29.690200	3.46	224.5	54.91
2019-04-06 11:13:24.695200 to 11:13:24.711200	2.17	272.4	66.77
2019-04-06 11:13:51.695200 to 11:13:51.711200	2.16	273	66.89
2019-04-06 11:17:33.670200 to 11:17:33.686200	2.07	278.4	67.84
2019-04-06 11:18:17.670200 to 11:18:17.686200	2.05	279.5	68.03
2019-04-06 11:23:03.694200 to 11:23:03.710200	1.94	288.3	69.13
2019-04-06 11:25:51.669200 to 11:25:51.685200	1.87	294.8	69.67
2019-04-06 11:29:10.669200 to 11:29:10.685200	1.8	304.7	70.13
2019-04-06 11:29:36.669200 to 11:29:36.685200	1.79	306.2	70.17
2019-04-06 11:29:48.669200 to 11:29:48.685200	1.78	306.9	70.18
2019-04-06 11:30:53.669200 to 11:30:53.685200	1.76	311	70.25
2019-04-06 11:31:09.669200 to 11:31:09.685200	1.75	312.1	70.27
2019-04-06 11:31:37.694200 to 11:31:37.710200	1.74	314	70.28
2019-04-06 11:32:20.669200 to 11:32:20.685200	1.72	317.2	70.29
2019-04-06 11:33:03.694200 to 11:33:03.710200	1.71	320.6	70.28
2019-04-06 11:33:17.669200 to 11:33:17.685200	1.7	321.7	70.28
2019-04-06 11:34:33.668200 to 11:34:33.684200	1.67	328.4	70.2
2019-04-06 11:34:34.668200 to 11:34:34.684200	1.67	328.5	70.2
2019-04-06 11:35:31.668200 to 11:35:31.684200	1.65	334	70.1
2019-04-06 11:36:12.693200 to 11:36:12.709200	1.63	338.2	70
2019-04-06 11:36:23.668200 to 11:36:23.684200	1.63	339.3	69.96
2019-04-06 11:36:49.668200 to 11:36:49.684200	1.62	342.1	69.89
2019-04-06 11:37:06.668200 to 11:37:06.684200	1.61	344	69.83
2019-04-06 11:37:39.668200 to 11:37:39.684200	1.6	347.6	69.71
2019-04-06 11:38:40.668200 to 11:38:40.684200	1.58	354.6	69.44
2019-04-06 11:38:57.668200 to 11:38:57.684200	1.57	356.6	69.35
2019-04-06 11:59:01.692200 to 11:59:01.708200	1.18	78.68	49.77
2019-05-29 6:14:25.993200 to 6:14:26.009200	3.38	136.5	51.36
2019-05-29 6:14:37.993200 to 6:14:38.009200	3.38	136.6	51.43
2019-05-29 6:14:44.993200 to 6:14:45.009200	3.38	136.7	51.47
2019-05-29 6:24:10.993200 to 6:24:11.009200	3.17	143.6	55.03
2019-05-29 6:25:26.993200 to 6:25:27.009200	3.14	144.5	55.53
2019-05-29 6:25:53.993200 to 6:25:54.009200	3.13	144.8	55.71
2019-05-29 7:29:53.987200 to 7:29:54.004200	1.65	250.8	80.28
2019-07-21 2:51:41.309200 to 2:51:41.325200	2.41	81.31	55.86
2019-09-12 2:26:58.619200 to 2:26:58.635200	2.47	122.9	60.89
2019-09-12 4:17:16.610200 to 4:17:16.626200	1.61	1.35	-55.45
2019-09-12 4:19:33.610200 to 4:19:33.626200	1.66	3.79	-58.4
2019-09-12 4:28:02.634200 to 4:28:02.650200	1.85	13.18	-66.2
2019-09-12 4:28:16.609200 to 4:28:16.625200	1.85	13.45	-66.39
2019-09-12 4:28:21.634200 to 4:28:21.650200	1.86	13.54	-66.46
2019-09-12 4:29:00.609200 to 4:29:00.625200	1.87	14.29	-66.99
2019-09-12 4:29:35.609200 to 4:29:35.625200	1.88	14.96	-67.46
2019-09-12 4:29:40.609200 to 4:29:40.625200	1.89	15.06	-67.53
2019-09-12 4:29:57.609200 to 4:29:57.625200	1.89	15.39	-67.75
2019-09-12 4:30:01.609200 to 4:30:01.625200	1.89	15.46	-67.8
2019-09-12 4:30:44.609200 to 4:30:44.625200	1.91	16.3	-68.36
2019-09-12 4:31:12.634200 to 4:31:12.650200	1.92	16.85	-68.71
2019-09-12 4:31:43.609200 to 4:31:43.625200	1.93	17.45	-69.09
2019-09-12 4:35:19.609200 to 4:35:19.625200	2.02	21.77	-71.57
2019-09-12 4:35:35.609200 to 4:35:35.625200	2.02	22.1	-71.74
2019-09-12 4:35:45.609200 to 4:35:45.625200	2.03	22.3	-71.85
2019-09-12 5:29:19.605200 to 5:29:19.621200	3.26	112.1	-73.98
2019-09-12 5:46:42.604200 to 5:46:42.620200	3.64	144.9	-70.9
2019-11-03 21:16:52.940200 to 21:16:52.956200	2.19	4.93	49.48
2019-11-03 21:17:29.939200 to 21:17:29.955200	2.17	5.71	49.78
2019-11-03 21:17:30.939200 to 21:17:30.955200	2.17	5.73	49.78
2019-11-03 21:17:59.939200 to 21:17:59.955200	2.16	6.35	50.02
2019-11-03 21:19:36.939200 to 21:19:36.955200	2.12	8.49	50.82
2019-11-03 21:20:08.939200 to 21:20:08.955200	2.1	9.21	51.1
2019-11-03 21:20:25.939200 to 21:20:25.955200	2.1	9.61	51.24
2019-11-03 21:20:28.964200 to 21:20:28.980200	2.1	9.68	51.27
2019-11-03 21:23:25.939200 to 21:23:25.955200	2.02	14	52.85
2019-11-03 21:24:17.939200 to 21:24:17.955200	2	15.37	53.33
2019-11-03 21:25:56.939200 to 21:25:56.955200	1.96	18.1	54.28
2019-11-03 21:26:00.939200 to 21:26:00.955200	1.96	18.21	54.32
2019-11-03 21:26:13.964200 to 21:26:13.980200	1.96	18.59	54.45
2019-11-03 21:26:18.939200 to 21:26:18.955200	1.95	18.73	54.5
2019-11-03 21:27:11.939200 to 21:27:11.955200	1.93	20.3	55.02
2019-11-03 21:28:09.939200 to 21:28:09.955200	1.91	22.09	55.61
2019-11-03 21:28:20.939200 to 21:28:20.955200	1.9	22.44	55.72
2019-11-03 22:06:27.936200 to 22:06:27.952200	1.11	165.6	59.2
2019-11-03 22:09:10.936200 to 22:09:10.952200	1.08	171.2	53.88
2019-11-03 23:07:41.931200 to 23:07:41.947200	1.89	249.5	-51
2019-11-03 23:11:18.956200 to 23:11:18.972200	1.98	254.6	-53.94
2019-12-26 18:16:59.241120 to 18:16:59.257120	1.69	124	-45.47
2019-12-26 18:26:54.240120 to 18:26:54.256120	1.92	136.9	-51.31
2019-12-26 18:28:12.265200 to 18:28:12.281200	1.95	138.6	-51.93
2019-12-26 18:45:17.239200 to 18:45:17.255200	2.36	163.3	-57.9
2019-12-26 18:49:10.238200 to 18:49:10.254200	2.45	169.3	-58.86
2019-12-26 18:50:51.263200 to 18:50:51.279200	2.49	171.9	-59.25
2019-12-26 18:50:59.238200 to 18:50:59.254200	2.5	172.2	-59.28
2019-12-26 18:55:09.238200 to 18:55:09.254200	2.59	178.9	-60.16
2019-12-26 19:04:04.237200 to 19:04:04.253200	2.8	193.6	-61.79
2019-12-26 19:11:39.237200 to 19:11:39.253200	2.98	206.3	-62.99
2019-12-26 19:13:29.237200 to 19:13:29.253200	3.02	209.3	-63.26
2020-02-17 17:12:55.546200 to 17:12:55.562200	1.65	5.67	62.18
2020-02-17 18:31:58.565200 to 18:31:58.581200	1.67	190.1	-32.31
2020-02-17 18:35:51.540200 to 18:35:51.556200	1.76	195	-41.76
2020-02-17 18:39:04.540200 to 18:39:04.556200	1.84	199.2	-44.36
2020-02-17 18:41:03.539200 to 18:41:03.555200	1.88	201.7	-45.86
2020-02-17 18:42:38.539200 to 18:42:38.555200	1.92	203.8	-47.01
2020-02-17 18:44:07.564200 to 18:44:07.580200	1.96	205.8	-48.04
2020-02-17 18:45:17.539200 to 18:45:17.555200	1.99	207.4	-48.83
2020-02-17 18:47:54.539200 to 18:47:54.555200	2.05	211	-50.53
2020-02-17 18:48:13.539200 to 18:48:13.555200	2.06	211.4	-50.73
2020-02-17 18:49:03.539200 to 18:49:03.555200	2.08	212.6	-51.24
2020-02-17 18:50:19.539200 to 18:50:19.555200	2.11	214.3	-52.01
2020-02-17 18:50:56.539200 to 18:50:56.555200	2.12	215.2	-52.38
2020-02-17 18:52:53.539200 to 18:52:53.555200	2.17	218	-53.5
2020-02-17 18:56:53.538200 to 18:56:53.554200	2.26	223.8	-55.68
2020-02-17 18:57:07.538200 to 18:57:07.554200	2.27	224.1	-55.8
2020-02-17 19:01:18.538200 to 19:01:18.554200	2.37	230.3	-57.9
2020-02-17 19:01:22.563200 to 19:01:22.579200	2.37	230.4	-57.93
2020-02-17 19:02:20.538200 to 19:02:20.554200	2.39	231.9	-58.4
2020-02-17 19:03:20.538200 to 19:03:20.554200	2.42	233.4	-58.87
2020-02-17 19:03:45.538200 to 19:03:45.554200	2.43	234.1	-59.06
2020-02-17 19:04:09.538200 to 19:04:09.554200	2.44	234.7	-59.25
2020-02-17 19:08:48.537200 to 19:08:48.553200	2.55	242	-61.31
2020-02-17 19:10:09.537200 to 19:10:09.553200	2.58	244.1	-61.88
2020-02-17 19:14:50.537200 to 19:14:50.553200	2.69	251.7	-63.77
2020-02-17 19:15:37.562200 to 19:15:37.578200	2.71	253	-64.08
2020-02-17 19:15:49.537200 to 19:15:49.553200	2.71	253.3	-64.16
2020-02-17 19:16:07.537200 to 19:16:07.553200	2.72	253.8	-64.27
2020-02-17 19:16:48.537200 to 19:16:48.553200	2.73	254.9	-64.53
2020-02-17 19:20:10.537200 to 19:20:10.553200	2.81	260.4	-65.79
2020-02-17 19:27:08.536200 to 19:27:08.552200	2.97	272	-68.22
2020-02-17 19:28:39.536200 to 19:28:39.552200	3.01	274.5	-68.72
2020-02-17 19:28:41.536200 to 19:28:41.552200	3.01	274.6	-68.74
2020-02-17 19:29:26.536200 to 19:29:26.552200	3.03	275.8	-68.98
2020-02-17 19:30:50.536200 to 19:30:50.552200	3.06	278.1	-69.43
2020-04-10 12:33:44.858200 to 12:33:44.874200	2.49	214.3	62.14
2020-04-10 12:34:02.858200 to 12:34:02.874200	2.48	214.6	62.24
2020-04-10 12:34:20.858200 to 12:34:20.874200	2.47	214.9	62.35
2020-04-10 12:42:19.858200 to 12:42:19.874200	2.28	222.9	65.23
2020-04-10 12:44:30.857200 to 12:44:30.873200	2.23	225.4	66.03
2020-04-10 12:47:36.857200 to 12:47:36.873200	2.15	229	67.16
2020-04-10 12:48:36.857200 to 12:48:36.873200	2.13	230.3	67.52
2020-04-10 12:50:38.857200 to 12:50:38.873200	2.08	232.9	68.25
2020-04-10 12:51:00.857200 to 12:51:00.873200	2.07	233.4	68.38
2020-04-10 14:51:41.848200 to 14:51:41.864200	2.24	132.6	-59.28
2020-04-10 14:58:59.847200 to 14:58:59.863200	2.42	143.6	-60.72
2020-04-10 14:59:04.847200 to 14:59:04.863200	2.42	143.7	-60.73
2020-04-10 15:00:27.847200 to 15:00:27.863200	2.45	145.9	-60.96
2020-04-10 15:01:28.847200 to 15:01:28.863200	2.48	147.4	-61.11
2020-04-10 15:02:24.847200 to 15:02:24.863200	2.5	148.9	-61.25
2020-04-10 15:02:28.847200 to 15:02:28.863200	2.5	149	-61.26
2020-04-10 15:03:03.847200 to 15:03:03.863200	2.51	149.9	-61.34
2020-04-10 15:03:10.847200 to 15:03:10.863200	2.52	150.1	-61.36
2020-04-10 15:04:11.847200 to 15:04:11.863200	2.54	151.7	-61.5
2020-04-10 15:05:10.847200 to 15:05:10.863200	2.56	153.3	-61.63
2020-04-10 15:13:46.847200 to 15:13:46.863200	2.77	167.3	-62.58
2020-04-10 15:16:10.846200 to 15:16:10.862200	2.82	171.3	-62.8
2020-04-10 15:16:44.846200 to 15:16:44.862200	2.84	172.2	-62.85
2020-04-10 15:19:15.846200 to 15:19:15.862200	2.89	176.4	-63.06
2020-04-10 15:36:02.845200 to 15:36:02.861200	3.28	204.1	-64.24
2020-06-02 8:27:27.157200 to 8:27:27.173200	3.38	115.1	40.53
2020-06-02 8:29:00.157200 to 8:29:00.173200	3.34	116.2	41.09
2020-06-02 8:30:55.156200 to 8:30:55.172200	3.3	117.6	41.8
2020-06-02 9:24:15.153200 to 9:24:15.169200	2.05	165.6	69.35
2020-06-02 10:03:37.150200 to 10:03:37.166200	1.18	309.9	56.77
2020-06-02 10:04:16.149200 to 10:04:16.165200	1.17	311.9	55.4
2020-06-02 10:05:43.174200 to 10:05:43.190200	1.15	315.9	52.26
2020-06-02 10:06:10.149200 to 10:06:10.165200	1.14	317.1	51.26
2020-06-02 10:06:29.149200 to 10:06:29.165200	1.14	317.9	50.55
2020-06-02 10:07:56.149200 to 10:07:56.165200	1.12	321.4	47.22
2020-06-02 10:09:39.149200 to 10:09:39.165200	1.1	325.2	43.13
2020-07-25 6:47:55.457200 to 6:47:55.473200	1.49	291.9	-40.19
2020-07-25 6:50:57.457200 to 6:50:57.473200	1.56	295.4	-44.28
2020-07-25 7:04:57.456200 to 7:04:57.472200	1.89	312.4	-59.47
2020-09-16 1:58:37.785200 to 1:58:37.801200	1.12	141.1	60.29
2020-09-16 1:58:50.760200 to 1:58:50.776200	1.11	141.6	59.94
2020-09-16 2:01:32.760200 to 2:01:32.776200	1.08	147.4	55.14
2020-09-16 2:02:50.760200 to 2:02:50.776200	1.07	149.9	52.58
2020-09-16 2:02:52.760200 to 2:02:52.776200	1.07	150	52.51
2020-09-16 2:02:57.760200 to 2:02:57.776200	1.07	150.1	52.34
2020-09-16 2:03:50.760200 to 2:03:50.776200	1.06	151.7	50.51
2020-09-16 2:04:47.760200 to 2:04:47.776200	1.06	153.4	48.47
2020-09-16 2:05:06.760200 to 2:05:06.776200	1.05	153.9	47.78
2020-09-16 3:35:03.753200 to 3:35:03.769200	2.72	269.3	-66.57
2020-11-08 2:32:09.026200 to 2:32:09.042200	1.72	256.4	-43.95
2020-11-08 2:32:42.026200 to 2:32:42.042200	1.73	257	-44.53
2020-11-08 2:38:17.025200 to 2:38:17.041200	1.87	263.5	-49.94
2020-11-08 2:38:25.050200 to 2:38:25.066200	1.87	263.7	-50.06
2020-11-08 2:53:44.024200 to 2:53:44.040200	2.24	282.8	-61.93
2020-11-08 2:53:58.024200 to 2:53:58.040200	2.25	283.1	-62.08
2020-12-30 22:41:49.250200 to 22:41:49.266200	2.05	180.4	-50.02
2020-12-30 22:46:29.250200 to 22:46:29.266200	2.16	186	-52.56
2020-12-30 22:48:19.250200 to 22:48:19.266200	2.21	188.3	-53.49
2020-12-30 23:01:17.249200 to 23:01:17.265200	2.52	205.3	-59.17
2020-12-30 23:04:02.249200 to 23:04:02.265200	2.58	209.1	-60.22
2020-12-30 23:07:42.248200 to 23:07:42.264200	2.67	214.4	-61.55
2020-12-30 23:09:48.273200 to 23:09:48.289200	2.72	217.5	-62.28
2020-12-30 23:21:27.247200 to 23:21:27.263200	2.99	235.6	-65.99
2020-12-30 23:26:48.247200 to 23:26:48.263200	3.11	244.3	-67.54
2020-12-30 23:26:51.247200 to 23:26:51.263200	3.11	244.4	-67.55
2021-02-21 16:07:49.538200 to 16:07:49.554200	2.92	169.2	52.9
2021-02-21 16:09:00.513200 to 16:09:00.529200	2.9	170	53.37
2021-02-21 16:18:44.513200 to 16:18:44.529200	2.67	177.4	57.49
2021-02-21 16:19:28.513200 to 16:19:28.529200	2.65	178	57.82
2021-02-21 16:19:47.513200 to 16:19:47.529200	2.64	178.3	57.96
2021-02-21 16:20:20.512200 to 16:20:20.528200	2.63	178.7	58.21
2021-02-21 16:20:57.512200 to 16:20:57.528200	2.62	179.2	58.49
2021-02-21 16:21:01.537200 to 16:21:01.553200	2.62	179.2	58.52
2021-02-21 16:21:03.512200 to 16:21:03.528200	2.62	179.3	58.53
2021-02-21 16:22:29.537200 to 16:22:29.553200	2.58	180.4	59.2
2021-02-21 16:22:38.512200 to 16:22:38.528200	2.58	180.5	59.27
2021-02-21 16:23:49.512200 to 16:23:49.528200	2.55	181.5	59.82
2021-02-21 16:24:57.512200 to 16:24:57.528200	2.52	182.4	60.36
2021-02-21 16:26:42.512200 to 16:26:42.528200	2.48	183.9	61.21
2021-02-21 16:28:46.512200 to 16:28:46.528200	2.43	185.6	62.24
2021-02-21 16:29:13.512200 to 16:29:13.528200	2.42	186	62.47
2021-02-21 16:29:36.512200 to 16:29:36.528200	2.41	186.4	62.66
2021-02-21 16:30:14.512200 to 16:30:14.528200	2.4	186.9	62.99
2021-02-21 16:31:13.537200 to 16:31:13.553200	2.37	187.8	63.49
2021-02-21 16:32:20.512200 to 16:32:20.528200	2.35	188.8	64.08
2021-02-21 16:34:07.511200 to 16:34:07.527200	2.3	190.4	65.03
2021-02-21 16:36:43.511200 to 16:36:43.527200	2.24	192.9	66.45
2021-02-21 16:37:03.511200 to 16:37:03.527200	2.23	193.2	66.64
2021-02-21 16:37:20.511200 to 16:37:20.527200	2.23	193.5	66.8
2021-02-21 16:37:47.511200 to 16:37:47.527200	2.22	193.9	67.05
2021-02-21 16:39:07.511200 to 16:39:07.527200	2.18	195.3	67.81
2021-02-21 16:42:06.511200 to 16:42:06.527200	2.11	198.4	69.55
2021-02-21 16:44:49.511200 to 16:44:49.527200	2.05	201.5	71.18
2021-02-21 16:45:26.536200 to 16:45:26.552200	2.03	202.3	71.56
2021-02-21 16:53:56.510200 to 16:53:56.526200	1.83	214.5	76.69
2021-02-21 17:15:01.508200 to 17:15:01.524200	1.35	312.9	70.67
2021-06-08 7:24:05.863100 to 7:24:05.879300	1.27	234.7	80.07
2021-06-08 7:24:59.863100 to 7:24:59.879300	1.25	239.7	78.39
