# Supplementary material for: Lightning at Jupiter pulsates with a similar rhythm as in-cloud lightning at Earth
Source: Nat Commun. 2023 May 23;14:2707. doi: 10.1038/s41467-023-38351-6 (PMC10205726; doi:10.1038/s41467-023-38351-6)
Supplement: Supplementary file 3 — Source Data [file 41467_2023_38351_MOESM3_ESM.zip › Data for separate panels/data_panel_3a-b/whistler trains - Juno location.csv]

time	Footlon	Footlat	rj	alt
2016-08-27 13:12:54.768 to 13:12:54.888	253.418	-53.176	1.2904	23348.237
2016-08-27 13:14:26.768 to 13:14:26.888	252.639	-55.822	1.3192	25619.857
2016-12-11 16:43:12.610 to 16:43:12.729	15.752	59.588	1.2595	21630.027
2016-12-11 16:45:16.610 to 16:45:16.729	13.596	56.363	1.2241	18802.803
2016-12-11 16:45:37.610 to 16:45:37.729	13.231	55.813	1.2184	18338.452
2016-12-11 16:48:31.610 to 16:48:31.729	10.217	51.197	1.1739	14677.286
2017-02-02 12:35:34.851 to 12:35:34.974	106.123	63.069	1.2805	23338.986
2017-03-27 8:37:41.116 to 8:37:41.239	186.708	45.159	1.1512	13078.032
2017-05-19 5:42:19.377 to 5:42:19.496	226.596	51.138	1.218	18627.553
2017-05-19 5:43:29.377 to 5:43:29.496	226.72	49.499	1.1988	17078.828
2017-05-19 5:44:04.377 to 5:44:04.496	226.734	48.652	1.1895	16323.647
2017-05-19 5:44:41.377 to 5:44:41.496	226.717	47.735	1.18	15540.142
2017-05-19 5:45:32.377 to 5:45:32.496	226.643	46.429	1.1673	14486.552
2017-05-19 5:46:05.377 to 5:46:05.496	226.566	45.555	1.1593	13822.019
2017-05-19 5:46:08.377 to 5:46:08.496	226.557	45.474	1.1586	13762.301
2017-05-19 5:48:01.377 to 5:48:01.496	226.123	42.29	1.1331	11603.058
2017-05-19 5:48:29.377 to 5:48:29.496	225.981	41.454	1.1272	11096.876
2017-05-19 5:49:03.377 to 5:49:03.496	225.79	40.414	1.1204	10498.764
2017-05-19 5:49:31.377 to 5:49:31.496	225.62	39.537	1.1149	10020.341
2017-05-19 5:49:47.377 to 5:49:47.496	225.517	39.028	1.1118	9752.871
2017-05-19 5:50:06.377 to 5:50:06.496	225.391	38.416	1.1083	9440.991
2017-05-19 5:50:53.377 to 5:50:53.496	225.056	36.867	1.1	8697.002
2017-05-19 5:52:16.401 to 5:52:16.520	224.395	34.024	1.0866	7484.13
2017-05-19 5:52:30.377 to 5:52:30.496	224.276	33.534	1.0845	7293.372
2017-05-19 5:52:45.377 to 5:52:45.496	224.145	33.005	1.0824	7093.087
2017-05-19 6:25:59.374 to 6:25:59.496	205.228	-57.21	1.3422	27133.048
2017-05-19 6:30:27.374 to 6:30:27.496	202.818	-63.372	1.4349	34279.709
2017-05-19 6:31:29.374 to 6:31:29.496	202.276	-64.737	1.4572	35978.3
2017-07-11 0:40:07.660 to 0:40:07.779	176.182	65.297	2.4973	111223.09
2017-07-11 0:40:39.660 to 0:40:39.779	176.182	65.297	2.4846	110328.15
2017-07-11 2:17:14.678 to 2:17:14.797	294.218	-48.775	1.2901	22969.459
2017-07-11 2:22:14.650 to 2:22:14.773	291.201	-56.64	1.3896	30731.408
2017-09-01 21:26:09.958 to 21:26:10.078	62.616	65.757	1.2933	24680.796
2017-09-01 21:26:22.958 to 21:26:23.078	62.111	65.384	1.2892	24363.353
2017-09-01 21:26:34.958 to 21:26:35.07	61.659	65.039	1.2854	24071.346
2017-09-01 21:26:47.958 to 21:26:48.078	61.184	64.664	1.2813	23756.138
2017-09-01 21:27:25.958 to 21:27:26.078	59.878	63.56	1.2696	22841.696
2017-09-01 21:27:48.958 to 21:27:49.078	59.145	62.888	1.2625	22293.417
2017-09-01 21:28:58.958 to 21:28:59.078	57.144	60.825	1.2416	20650.336
2017-09-01 21:30:11.958 to 21:30:12.078	55.374	58.646	1.2206	18981.183
2017-09-01 21:30:32.958 to 21:30:33.078	54.915	58.013	1.2147	18510.045
2017-09-01 21:30:34.958 to 21:30:35.078	54.872	57.953	1.2142	18465.389
2017-09-01 21:30:45.958 to 21:30:46.078	54.641	57.62	1.2111	18220.511
2017-09-01 21:31:04.958 to 21:31:05.078	54.253	57.044	1.2059	17800.331
2017-09-01 21:31:44.958 to 21:31:45.078	53.484	55.822	1.1951	16927.737
2017-09-01 21:31:48.982 to 21:31:49.102	53.409	55.698	1.1941	16840.858
2017-09-01 21:31:55.958 to 21:31:56.078	53.282	55.483	1.1922	16690.71
2017-09-01 21:32:42.982 to 21:32:43.102	52.465	54.026	1.18	15692.379
2017-09-01 21:35:47.958 to 21:35:48.078	49.765	48.086	1.1362	12027.351
2017-09-01 21:40:12.958 to 21:40:13.078	46.64	39.056	1.087	7677.611
2017-10-24 18:08:45.250 to 18:08:45.369	109.982	-58.243	1.3662	28715.593
2017-12-16 17:35:57.580 to 17:35:57.703	89.775	65.552	1.2696	22866.131
2017-12-16 17:38:16.555 to 17:38:16.677	83.99	62.204	1.2294	19696.463
2017-12-16 17:45:43.555 to 17:45:43.677	71.609	49.583	1.1236	10902.871
2018-02-07 13:29:44.863 to 13:29:44.983	178.764	60.457	1.2751	23431.478
2018-04-01 9:30:54.178 to 9:30:54.297	254.075	51.427	1.159	14238.866
2018-04-01 9:31:37.175 to 9:31:37.297	253.769	50.175	1.1489	13392.005
2018-04-01 9:31:58.178 to 9:31:58.297	253.605	49.556	1.144	12987.115
2018-04-01 9:32:13.178 to 9:32:13.297	253.483	49.109	1.1407	12701.522
2018-04-01 9:32:44.178 to 9:32:44.297	253.219	48.177	1.1338	12121.098
2018-04-01 9:33:14.178 to 9:33:14.297	252.949	47.259	1.1274	11572.384
2018-04-01 9:33:41.178 to 9:33:41.297	252.694	46.42	1.1218	11089.865
2018-04-01 9:33:48.178 to 9:33:48.297	252.627	46.2	1.1204	10966.559
2018-04-01 9:34:38.200 to 9:34:38.322	252.127	44.602	1.1106	10107.655
2018-04-01 10:18:12.172 to 10:18:12.295	219.667	-62.205	1.4951	38438.801
2018-04-01 10:18:14.172 to 10:18:14.295	219.639	-62.244	1.4958	38494.862
2018-04-01 10:18:47.172 to 10:18:47.295	219.172	-62.889	1.5081	39421.588
2018-04-01 10:20:48.172 to 10:20:48.295	217.491	-65.194	1.5534	42844.655
2018-05-24 5:17:48.518 to 5:17:48.641	13.099	70.508	1.2799	23889.766
2018-05-24 5:59:41.515 to 5:59:41.648	316.229	-40.722	1.2391	18496.406
2018-07-16 4:55:06.791 to 4:55:06.914	311.15	74.282	1.2837	24222.96
2018-07-16 4:57:36.791 to 4:57:36.914	305.115	67.971	1.238	20693.232
2018-07-16 5:41:48.788 to 5:41:48.911	269.856	-46.256	1.325	25194.268
2018-07-16 5:42:44.788 to 5:42:44.911	269.098	-47.916	1.3436	26646.512
2018-07-16 5:44:18.788 to 5:44:18.911	267.808	-50.478	1.3755	29128.73
2018-07-16 5:46:32.788 to 5:46:32.911	265.643	-54.303	1.4225	32749.8
2018-07-16 5:46:53.788 to 5:46:53.911	265.643	-54.303	1.43	33324.918
2018-07-16 5:48:52.788 to 5:48:52.911	263.95	-57.021	1.4731	36617.253
2018-09-07 0:50:19.106 to 0:50:19.228	55.44	67.544	1.2667	22957.542
2018-09-07 0:54:06.106 to 0:54:06.228	45.715	60.483	1.2006	17795.139
2018-10-29 20:50:55.439 to 20:50:55.562	137.92	58.4	1.1613	14679.742
2018-10-29 20:53:34.464 to 20:53:34.587	133.086	54.731	1.125	11646.745
2018-10-29 20:53:47.439 to 20:53:47.562	132.725	54.42	1.1223	11414.432
2018-10-29 20:54:01.439 to 20:54:01.562	132.341	54.083	1.1194	11166.521
2018-10-29 20:55:06.439 to 20:55:06.562	130.646	52.521	1.1067	10054.402
2018-10-29 21:37:33.436 to 21:37:33.559	77.147	-59.884	1.4735	36501.937
2018-10-29 21:37:52.461 to 21:37:52.584	76.782	-60.275	1.4805	37033.97
2018-10-29 21:38:01.461 to 21:38:01.584	76.61	-60.458	1.4838	37286.087
2018-10-29 21:39:32.436 to 21:39:32.559	74.846	-62.24	1.5175	39848.772
2018-10-29 21:41:06.436 to 21:41:06.559	72.985	-63.953	1.5529	42520.797
2018-10-29 21:41:30.436 to 21:41:30.559	72.503	-64.371	1.562	43206.452
2018-10-29 21:41:55.436 to 21:41:55.559	71.997	-64.797	1.5715	43922.017
2018-10-29 21:43:20.436 to 21:43:20.559	70.25	-66.187	1.604	46364.343
2018-10-29 21:44:21.436 to 21:44:21.559	68.967	-67.129	1.6275	48124.993
2018-10-29 21:45:07.436 to 21:45:07.559	67.983	-67.81	1.6453	49456.477
2018-10-29 21:46:04.436 to 21:46:04.559	66.742	-68.619	1.6675	51110.347
2018-10-29 21:46:19.436 to 21:46:19.559	66.411	-68.826	1.6792	51982.377
2018-12-21 16:40:57.749 to 16:40:57.872	220.165	56.937	1.2366	20544.416
2018-12-21 16:46:05.749 to 16:46:05.872	217.278	49.651	1.1596	14316.143
2018-12-21 16:46:16.749 to 16:46:16.872	217.136	49.374	1.1571	14113.967
2018-12-21 16:47:15.748 to 16:47:15.872	216.339	47.85	1.1447	13057.107
2018-12-21 16:48:49.748 to 16:48:49.872	214.954	45.277	1.1264	11475.489
2018-12-21 16:48:58.748 to 16:48:58.872	214.815	45.02	1.1248	11331.047
2018-12-21 17:21:31.746 to 17:21:31.868	182.889	-45.467	1.2857	21724.044
2018-12-21 17:21:35.746 to 17:21:35.868	182.815	-45.573	1.2869	21818.937
2018-12-21 17:26:53.746 to 17:26:53.868	177.345	-53.124	1.3889	29780.934
2018-12-21 17:28:58.746 to 17:28:58.867	175.285	-55.79	1.4318	33091.198
2018-12-21 17:29:35.746 to 17:29:35.867	174.671	-56.559	1.4447	34086.047
2018-12-21 17:30:09.746 to 17:30:09.867	174.104	-57.259	1.4567	35005.647
2018-12-21 17:30:48.746 to 17:30:48.867	173.447	-58.055	1.4706	36066.49
2018-12-21 17:34:45.746 to 17:34:45.867	169.225	-62.734	1.5569	42629.328
2018-12-21 17:34:58.746 to 17:34:58.867	168.978	-62.982	1.5617	42994.176
2018-12-21 17:35:42.758 to 17:35:42.855	168.127	-63.815	1.5781	44232.173
2018-12-21 17:36:02.744 to 17:36:02.867	167.733	-64.189	1.5856	44796.383
2018-12-21 17:36:27.769 to 17:36:27.892	167.232	-64.653	1.595	45503.654
2018-12-21 17:37:02.769 to 17:37:02.892	166.519	-65.294	1.6082	46495.07
2018-12-21 17:37:32.744 to 17:37:32.867	165.897	-65.835	1.6195	47346.1
2018-12-21 17:45:01.744 to 17:45:01.867	155.276	-72.818	1.7928	60245.857
2018-12-21 17:45:19.744 to 17:45:19.867	154.806	-73.05	1.7998	60766.954
2018-12-21 17:47:33.744 to 17:47:33.867	151.211	-74.664	1.8525	64651.088
