# Supplementary material for: Lightning at Jupiter pulsates with a similar rhythm as in-cloud lightning at Earth
Source: Nat Commun. 2023 May 23;14:2707. doi: 10.1038/s41467-023-38351-6 (PMC10205726; doi:10.1038/s41467-023-38351-6)
Supplement: Supplementary file 3 — Source Data [file 41467_2023_38351_MOESM3_ESM.zip › Data for separate panels/data_panel_3a-b/whistler_location_2018.csv]

Begin	End	Juno Rj	Juno alt	Footlon	Footlat
2016-08-27T12:29:42.770000	2016-08-27T12:29:42.892880	1.2696	22288.972	268.994	54.694
2016-08-27T12:29:50.770000	2016-08-27T12:29:50.892880	1.2672	22099.94	269.066	54.489
2016-08-27T12:29:54.770000	2016-08-27T12:29:54.892880	1.266	22005.619	269.101	54.387
2016-08-27T12:30:10.770000	2016-08-27T12:30:10.892880	1.2613	21629.67	269.232	53.978
2016-08-27T12:30:18.770000	2016-08-27T12:30:18.892880	1.2589	21442.503	269.293	53.774
2016-08-27T12:30:20.770000	2016-08-27T12:30:20.892880	1.2583	21395.792	269.308	53.723
2016-08-27T12:30:22.770000	2016-08-27T12:30:22.892880	1.2578	21349.124	269.323	53.672
2016-08-27T12:30:24.795000	2016-08-27T12:30:24.917880	1.2572	21301.904	269.338	53.62
2016-08-27T12:30:28.770000	2016-08-27T12:30:28.892880	1.256	21209.314	269.366	53.519
2016-08-27T12:30:52.770000	2016-08-27T12:30:52.892880	1.249	20653.213	269.523	52.907
2016-08-27T12:31:28.770000	2016-08-27T12:31:28.892880	1.2387	19828.783	269.714	51.987
2016-08-27T12:32:44.770000	2016-08-27T12:32:44.892880	1.2177	18129.167	269.951	50.026
2016-08-27T12:33:06.770000	2016-08-27T12:33:06.892880	1.2118	17648.169	269.982	49.451
2016-08-27T12:34:00.770000	2016-08-27T12:34:00.892880	1.1976	16490.005	269.989	48.021
2016-08-27T12:34:14.770000	2016-08-27T12:34:14.892880	1.1941	16195.159	269.976	47.645
2016-08-27T12:34:46.770000	2016-08-27T12:34:46.892880	1.186	15530.004	269.926	46.778
2016-08-27T12:34:52.770000	2016-08-27T12:34:52.892880	1.1845	15406.677	269.913	46.614
2016-08-27T12:35:04.770000	2016-08-27T12:35:04.892880	1.1816	15161.368	269.886	46.285
2016-08-27T12:35:10.770000	2016-08-27T12:35:10.892880	1.1801	15039.387	269.87	46.12
2016-08-27T12:35:14.795000	2016-08-27T12:35:14.917880	1.1791	14957.822	269.859	46.009
2016-08-27T12:35:24.770000	2016-08-27T12:35:24.892880	1.1767	14756.567	269.831	45.732
2016-08-27T12:36:30.770000	2016-08-27T12:36:30.892880	1.1612	13458.297	269.582	43.871
2016-08-27T12:36:48.770000	2016-08-27T12:36:48.892880	1.1571	13114.677	269.498	43.353
2016-08-27T12:36:58.770000	2016-08-27T12:36:58.892880	1.1549	12925.79	269.448	43.063
2016-08-27T12:37:04.770000	2016-08-27T12:37:04.892880	1.1536	12813.162	269.418	42.889
2016-08-27T12:37:10.770000	2016-08-27T12:37:10.892880	1.1523	12701.06	269.386	42.714
2016-08-27T12:37:12.770000	2016-08-27T12:37:12.892880	1.1518	12663.814	269.375	42.656
2016-08-27T12:37:18.770000	2016-08-27T12:37:18.892880	1.1505	12552.432	269.343	42.48
2016-08-27T12:37:32.770000	2016-08-27T12:37:32.892880	1.1475	12294.636	269.265	42.069
2016-08-27T12:38:10.770000	2016-08-27T12:38:10.892880	1.1395	11610.133	269.034	40.941
2016-08-27T13:05:38.768000	2016-08-27T13:05:38.890880	1.1707	13660.193	257.108	-36.906
2016-08-27T13:08:28.767000	2016-08-27T13:08:28.889880	1.2136	17188.034	255.592	-44.323
2016-08-27T13:08:44.767000	2016-08-27T13:08:44.889880	1.2179	17538.414	255.461	-44.93
2016-08-27T13:09:00.767000	2016-08-27T13:09:00.889880	1.2222	17891.658	255.331	-45.526
2016-08-27T13:09:16.767000	2016-08-27T13:09:16.889880	1.2266	18247.724	255.201	-46.109
2016-08-27T13:09:22.767000	2016-08-27T13:09:22.889880	1.2283	18381.96	255.153	-46.325
2016-08-27T13:09:24.767000	2016-08-27T13:09:24.889880	1.2288	18426.785	255.137	-46.396
2016-08-27T13:10:06.767000	2016-08-27T13:10:06.889880	1.2406	19377.835	254.798	-47.862
2016-08-27T13:10:48.767000	2016-08-27T13:10:48.889880	1.2527	20346.514	254.458	-49.265
2016-08-27T13:11:14.792000	2016-08-27T13:11:14.914880	1.2603	20955.138	254.246	-50.106
2016-08-27T13:11:16.767000	2016-08-27T13:11:16.889880	1.2609	21001.578	254.23	-50.169
2016-08-27T13:11:24.767000	2016-08-27T13:11:24.889880	1.2632	21190.055	254.164	-50.423
2016-08-27T13:11:52.767000	2016-08-27T13:11:52.889880	1.2715	21854.172	253.934	-51.3
2016-08-27T13:11:58.767000	2016-08-27T13:11:58.889880	1.2733	21997.36	253.885	-51.485
2016-08-27T13:12:02.767000	2016-08-27T13:12:02.889880	1.2745	22092.994	253.852	-51.608
2016-08-27T13:12:04.767000	2016-08-27T13:12:04.889880	1.2751	22140.863	253.835	-51.67
2016-08-27T13:12:34.767000	2016-08-27T13:12:34.889880	1.2842	22862.857	253.586	-52.58
2016-08-27T13:12:52.767000	2016-08-27T13:12:52.889880	1.2898	23299.554	253.435	-53.116
2016-08-27T13:12:54.767000	2016-08-27T13:12:54.889880	1.2904	23348.237	253.418	-53.176
2016-08-27T13:12:56.767000	2016-08-27T13:12:56.889880	1.291	23396.948	253.402	-53.235
2016-08-27T13:13:22.767000	2016-08-27T13:13:22.889880	1.299	24032.995	253.183	-53.997
2016-08-27T13:13:36.767000	2016-08-27T13:13:36.889880	1.3034	24377.596	253.064	-54.402
2016-08-27T13:13:38.792000	2016-08-27T13:13:38.914880	1.304	24427.562	253.047	-54.46
2016-08-27T13:14:04.767000	2016-08-27T13:14:04.889880	1.3122	25071.09	252.827	-55.202
2016-08-27T13:14:22.767000	2016-08-27T13:14:22.889880	1.3179	25519.828	252.673	-55.71
2016-08-27T13:14:26.767000	2016-08-27T13:14:26.889880	1.3192	25619.857	252.639	-55.822
2016-08-27T13:14:36.767000	2016-08-27T13:14:36.889880	1.3224	25870.395	252.554	-56.101
2016-08-27T13:14:42.767000	2016-08-27T13:14:42.889880	1.3243	26021.042	252.503	-56.268
2016-08-27T13:14:44.767000	2016-08-27T13:14:44.889880	1.325	26071.31	252.486	-56.323
2016-08-27T13:14:54.767000	2016-08-27T13:14:54.889880	1.3282	26323.045	252.4	-56.6
2016-08-27T13:15:04.767000	2016-08-27T13:15:04.889880	1.3314	26575.433	252.315	-56.875
2016-08-27T13:15:24.767000	2016-08-27T13:15:24.889880	1.3379	27082.135	252.144	-57.421
2016-08-27T13:15:26.792000	2016-08-27T13:15:26.914880	1.3386	27133.578	252.127	-57.476
2016-08-27T13:15:40.767000	2016-08-27T13:15:40.889880	1.3432	27489.297	252.008	-57.855
2016-08-27T13:15:54.767000	2016-08-27T13:15:54.889880	1.3478	27846.847	251.888	-58.231
2016-08-27T13:16:00.767000	2016-08-27T13:16:00.889880	1.3497	28000.434	251.837	-58.392
2016-08-27T13:16:06.767000	2016-08-27T13:16:06.889880	1.3517	28154.243	251.786	-58.552
2016-08-27T13:16:08.767000	2016-08-27T13:16:08.889880	1.3524	28205.553	251.769	-58.605
2016-08-27T13:16:10.767000	2016-08-27T13:16:10.889880	1.353	28256.899	251.752	-58.658
2016-08-27T13:16:14.792000	2016-08-27T13:16:14.914880	1.3544	28360.286	251.718	-58.765
2016-08-27T13:16:22.767000	2016-08-27T13:16:22.889880	1.357	28565.414	251.651	-58.977
2016-08-27T13:16:38.792000	2016-08-27T13:16:38.914880	1.3623	28978.693	251.515	-59.399
2016-08-27T13:16:54.767000	2016-08-27T13:16:54.889880	1.3677	29392.102	251.381	-59.817
2016-08-27T13:16:56.792000	2016-08-27T13:16:56.914880	1.3684	29444.612	251.364	-59.87
2016-08-27T13:17:00.767000	2016-08-27T13:17:00.889880	1.3697	29547.736	251.331	-59.974
2016-08-27T13:17:26.767000	2016-08-27T13:17:26.889880	1.3785	30224.361	251.115	-60.647
2016-08-27T13:17:28.767000	2016-08-27T13:17:28.889880	1.3791	30276.553	251.099	-60.698
2016-08-27T13:17:30.767000	2016-08-27T13:17:30.889880	1.3798	30328.764	251.082	-60.75
2016-08-27T14:21:36.762000	2016-08-27T14:21:36.884880	2.8745	138465.95	14.033	-82.375
2016-08-27T14:36:35.761000	2016-08-27T14:36:35.883880	3.2153	162653.39	8.558	-80.285
2016-08-27T14:36:45.761000	2016-08-27T14:36:45.883880	3.219	162918.57	8.487	-80.265
2016-08-27T14:40:24.760000	2016-08-27T14:40:24.882880	3.3005	168704.99	6.897	-79.837
2016-08-27T14:41:17.760000	2016-08-27T14:41:17.882880	3.3202	170099.31	6.504	-79.737
2016-08-27T14:42:51.760000	2016-08-27T14:42:51.882880	3.3549	172566.53	5.8	-79.564
2016-08-27T15:00:34.784000	2016-08-27T15:00:34.906880	3.7411	199968.31	357.437	-77.882
2016-12-11T16:41:20.609000	2016-12-11T16:41:20.731880	1.2933	24295.245	17.706	62.489
2016-12-11T16:41:22.609000	2016-12-11T16:41:22.731880	1.2927	24246.82	17.671	62.437
2016-12-11T16:41:29.609000	2016-12-11T16:41:29.731880	1.2905	24077.564	17.549	62.255
2016-12-11T16:41:30.634000	2016-12-11T16:41:30.756880	1.2902	24052.804	17.531	62.229
2016-12-11T16:41:34.609000	2016-12-11T16:41:34.731880	1.289	23956.877	17.461	62.126
2016-12-11T16:41:40.609000	2016-12-11T16:41:40.731880	1.2871	23812.303	17.356	61.97
2016-12-11T16:41:56.609000	2016-12-11T16:41:56.731880	1.2822	23428.062	17.076	61.555
2016-12-11T16:41:57.634000	2016-12-11T16:41:57.756880	1.2819	23403.517	17.059	61.529
2016-12-11T16:42:01.609000	2016-12-11T16:42:01.731880	1.2807	23308.388	16.989	61.426
2016-12-11T16:42:04.609000	2016-12-11T16:42:04.731880	1.2798	23236.666	16.937	61.348
2016-12-11T16:42:08.609000	2016-12-11T16:42:08.731880	1.2786	23141.151	16.867	61.245
2016-12-11T16:42:10.609000	2016-12-11T16:42:10.731880	1.278	23093.437	16.832	61.193
2016-12-11T16:42:14.609000	2016-12-11T16:42:14.731880	1.2768	22998.103	16.762	61.089
2016-12-11T16:42:17.609000	2016-12-11T16:42:17.731880	1.2759	22926.683	16.71	61.012
2016-12-11T16:42:19.609000	2016-12-11T16:42:19.731880	1.2753	22879.11	16.675	60.96
2016-12-11T16:42:20.609000	2016-12-11T16:42:20.731880	1.275	22855.337	16.658	60.934
2016-12-11T16:42:26.609000	2016-12-11T16:42:26.731880	1.2731	22712.855	16.553	60.779
2016-12-11T16:42:29.609000	2016-12-11T16:42:29.731880	1.2722	22641.717	16.501	60.701
2016-12-11T16:42:30.609000	2016-12-11T16:42:30.731880	1.2719	22618.018	16.484	60.675
2016-12-11T16:42:31.609000	2016-12-11T16:42:31.731880	1.2716	22594.325	16.466	60.649
2016-12-11T16:42:40.609000	2016-12-11T16:42:40.731880	1.2689	22381.487	16.309	60.416
2016-12-11T16:42:45.609000	2016-12-11T16:42:45.731880	1.2675	22263.519	16.222	60.287
2016-12-11T16:42:48.609000	2016-12-11T16:42:48.731880	1.2666	22192.834	16.17	60.209
2016-12-11T16:42:49.609000	2016-12-11T16:42:49.731880	1.2663	22169.291	16.153	60.183
2016-12-11T16:43:06.609000	2016-12-11T16:43:06.731880	1.2612	21770.286	15.857	59.743
2016-12-11T16:43:09.634000	2016-12-11T16:43:09.756880	1.2603	21699.533	15.804	59.665
2016-12-11T16:43:11.609000	2016-12-11T16:43:11.731880	1.2597	21653.388	15.77	59.614
2016-12-11T16:43:12.609000	2016-12-11T16:43:12.731880	1.2595	21630.027	15.752	59.588
2016-12-11T16:43:14.609000	2016-12-11T16:43:14.731880	1.2589	21583.343	15.717	59.536
2016-12-11T16:43:16.609000	2016-12-11T16:43:16.731880	1.2583	21536.693	15.683	59.484
2016-12-11T16:43:28.609000	2016-12-11T16:43:28.731880	1.2548	21257.491	15.474	59.173
2016-12-11T16:43:30.609000	2016-12-11T16:43:30.731880	1.2542	21211.082	15.439	59.121
2016-12-11T16:43:32.609000	2016-12-11T16:43:32.731880	1.2536	21164.699	15.404	59.069
2016-12-11T16:43:43.609000	2016-12-11T16:43:43.731880	1.2504	20910.227	15.213	58.784
2016-12-11T16:43:48.609000	2016-12-11T16:43:48.731880	1.249	20794.911	15.126	58.654
2016-12-11T16:43:49.609000	2016-12-11T16:43:49.731880	1.2487	20771.876	15.109	58.628
2016-12-11T16:43:57.609000	2016-12-11T16:43:57.731880	1.2464	20587.896	14.969	58.421
2016-12-11T16:44:17.609000	2016-12-11T16:44:17.731880	1.2406	20130.462	14.622	57.901
2016-12-11T16:44:42.608000	2016-12-11T16:44:42.730880	1.2336	19563.857	14.187	57.25
2016-12-11T16:44:58.608000	2016-12-11T16:44:58.730880	1.2291	19204.313	13.909	56.833
2016-12-11T16:45:03.608000	2016-12-11T16:45:03.730880	1.2277	19092.467	13.822	56.703
2016-12-11T16:45:05.608000	2016-12-11T16:45:05.730880	1.2272	19047.795	13.787	56.65
2016-12-11T16:45:16.608000	2016-12-11T16:45:16.730880	1.2241	18802.803	13.596	56.363
2016-12-11T16:45:17.608000	2016-12-11T16:45:17.730880	1.2239	18780.592	13.578	56.337
2016-12-11T16:45:18.608000	2016-12-11T16:45:18.730880	1.2236	18758.388	13.561	56.311
2016-12-11T16:45:20.608000	2016-12-11T16:45:20.730880	1.223	18714.009	13.526	56.258
2016-12-11T16:45:29.608000	2016-12-11T16:45:29.730880	1.2206	18514.823	13.37	56.023
2016-12-11T16:45:31.608000	2016-12-11T16:45:31.730880	1.22	18470.667	13.335	55.97
2016-12-11T16:45:33.633000	2016-12-11T16:45:33.755880	1.2195	18426.004	13.3	55.917
2016-12-11T16:45:37.608000	2016-12-11T16:45:37.730880	1.2184	18338.452	13.231	55.813
2016-12-11T16:45:45.608000	2016-12-11T16:45:45.730880	1.2162	18162.73	13.091	55.603
2016-12-11T16:45:54.608000	2016-12-11T16:45:54.730880	1.2138	17965.848	12.935	55.367
2016-12-11T16:45:58.608000	2016-12-11T16:45:58.730880	1.2127	17878.616	12.866	55.262
2016-12-11T16:46:00.633000	2016-12-11T16:46:00.755880	1.2122	17834.509	12.83	55.208
2016-12-11T16:46:01.608000	2016-12-11T16:46:01.730880	1.2119	17813.298	12.813	55.183
2016-12-11T16:46:02.608000	2016-12-11T16:46:02.730880	1.2117	17791.542	12.796	55.156
2016-12-11T16:46:06.608000	2016-12-11T16:46:06.730880	1.2106	17704.653	12.727	55.051
2016-12-11T16:46:08.608000	2016-12-11T16:46:08.730880	1.2101	17661.265	12.692	54.998
2016-12-11T16:46:13.608000	2016-12-11T16:46:13.730880	1.2087	17552.993	12.605	54.867
2016-12-11T16:46:15.608000	2016-12-11T16:46:15.730880	1.2082	17509.76	12.57	54.814
2016-12-11T16:46:20.608000	2016-12-11T16:46:20.730880	1.2069	17401.861	12.483	54.682
2016-12-11T16:46:45.658000	2016-12-11T16:46:45.780880	1.2003	16865.42	12.049	54.021
2016-12-11T16:47:00.608000	2016-12-11T16:47:00.730880	1.1965	16548.608	11.789	53.625
2016-12-11T16:47:06.608000	2016-12-11T16:47:06.730880	1.1949	16422.174	11.685	53.465
2016-12-11T16:47:07.608000	2016-12-11T16:47:07.730880	1.1947	16401.143	11.668	53.439
2016-12-11T16:47:29.608000	2016-12-11T16:47:29.730880	1.1891	15941.389	11.287	52.854
2016-12-11T16:47:31.608000	2016-12-11T16:47:31.730880	1.1886	15899.885	11.253	52.801
2016-12-11T16:47:39.633000	2016-12-11T16:47:39.755880	1.1866	15733.799	11.114	52.587
2016-12-11T16:47:53.608000	2016-12-11T16:47:53.730880	1.1831	15446.426	10.872	52.214
2016-12-11T16:47:58.608000	2016-12-11T16:47:58.730880	1.1819	15344.193	10.786	52.081
2016-12-11T16:48:13.608000	2016-12-11T16:48:13.730880	1.1782	15039.347	10.527	51.679
2016-12-11T16:48:20.608000	2016-12-11T16:48:20.730880	1.1765	14898.052	10.407	51.492
2016-12-11T16:48:31.608000	2016-12-11T16:48:31.730880	1.1739	14677.286	10.217	51.197
2016-12-11T16:48:34.608000	2016-12-11T16:48:34.730880	1.1731	14617.344	10.166	51.116
2016-12-11T16:48:35.608000	2016-12-11T16:48:35.730880	1.1729	14597.389	10.149	51.09
2016-12-11T16:48:36.608000	2016-12-11T16:48:36.730880	1.1727	14577.45	10.131	51.063
2016-12-11T16:48:40.608000	2016-12-11T16:48:40.730880	1.1717	14497.819	10.063	50.955
2016-12-11T16:48:43.608000	2016-12-11T16:48:43.730880	1.171	14438.227	10.011	50.875
2016-12-11T16:48:53.608000	2016-12-11T16:48:53.730880	1.1686	14240.451	9.84	50.606
2016-12-11T16:48:59.608000	2016-12-11T16:48:59.730880	1.1672	14122.426	9.737	50.445
2016-12-11T16:49:05.608000	2016-12-11T16:49:05.730880	1.1658	14004.882	9.634	50.283
2016-12-11T16:49:15.608000	2016-12-11T16:49:15.730880	1.1635	13810.046	9.463	50.014
2016-12-11T16:49:32.608000	2016-12-11T16:49:32.730880	1.1596	13481.983	9.172	49.555
2016-12-11T16:49:37.608000	2016-12-11T16:49:37.730880	1.1585	13386.253	9.087	49.42
2016-12-11T16:50:18.608000	2016-12-11T16:50:18.730880	1.1494	12614.748	8.39	48.312
2016-12-11T16:50:33.608000	2016-12-11T16:50:33.730880	1.1462	12338.639	8.136	47.906
2016-12-11T17:19:10.606000	2016-12-11T17:19:10.728880	1.1787	14186.277	344.608	-39.43
2016-12-11T17:19:50.606000	2016-12-11T17:19:50.728880	1.1886	14999.641	344.176	-40.807
2016-12-11T17:25:37.605000	2016-12-11T17:25:37.727880	1.2857	22836.603	340.352	-51.928
2016-12-11T17:25:52.605000	2016-12-11T17:25:52.727880	1.2903	23201.478	340.185	-52.374
2016-12-11T17:28:11.630000	2016-12-11T17:28:11.752880	1.3344	26663.285	338.649	-56.371
2016-12-11T17:28:24.605000	2016-12-11T17:28:24.727880	1.3386	26993.138	338.508	-56.73
2016-12-11T17:29:15.605000	2016-12-11T17:29:15.727880	1.3554	28299.755	337.958	-58.115
2016-12-11T17:45:40.604000	2016-12-11T17:45:40.726880	1.7167	55452.149	329.505	-76.547
2016-12-11T19:46:01.595000	2016-12-11T19:46:01.717880	4.4177	248114.69	57.783	-79.949
2017-02-02T11:42:33.855000	2017-02-02T11:42:33.977880	2.4949	111201.2	226.182	81.649
2017-02-02T11:47:45.855000	2017-02-02T11:47:45.977880	2.3714	102467.28	217.152	81.323
2017-02-02T11:48:33.855000	2017-02-02T11:48:33.977880	2.3524	101118.21	215.67	81.272
2017-02-02T11:52:44.855000	2017-02-02T11:52:44.977880	2.2525	94042.927	207.487	80.983
2017-02-02T11:53:28.855000	2017-02-02T11:53:28.977880	2.2349	92799.343	205.976	80.927
2017-02-02T11:53:41.855000	2017-02-02T11:53:41.977880	2.2297	92431.758	205.525	80.91
2017-02-02T11:54:03.855000	2017-02-02T11:54:03.977880	2.221	91809.521	204.757	80.881
2017-02-02T11:54:31.855000	2017-02-02T11:54:31.977880	2.2098	91017.267	203.772	80.843
2017-02-02T11:55:55.854000	2017-02-02T11:55:55.976880	2.1763	88638.611	200.76	80.724
2017-02-02T12:31:20.852000	2017-02-02T12:31:20.974880	1.3614	29602.08	114.04	67.468
2017-02-02T12:31:25.852000	2017-02-02T12:31:25.974880	1.3597	29475.038	113.87	67.39
2017-02-02T12:31:43.852000	2017-02-02T12:31:43.974880	1.3538	29018.805	113.261	67.106
2017-02-02T12:31:44.852000	2017-02-02T12:31:44.974880	1.3534	28993.514	113.228	67.09
2017-02-02T12:31:48.852000	2017-02-02T12:31:48.974880	1.3521	28892.394	113.094	67.026
2017-02-02T12:32:00.852000	2017-02-02T12:32:00.974880	1.3482	28589.555	112.693	66.834
2017-02-02T12:32:03.852000	2017-02-02T12:32:03.974880	1.3472	28513.971	112.594	66.785
2017-02-02T12:32:13.852000	2017-02-02T12:32:13.974880	1.3439	28262.395	112.263	66.623
2017-02-02T12:32:14.852000	2017-02-02T12:32:14.974880	1.3436	28237.272	112.23	66.607
2017-02-02T12:32:29.852000	2017-02-02T12:32:29.974880	1.3387	27861.071	111.739	66.36
2017-02-02T12:32:31.852000	2017-02-02T12:32:31.974880	1.338	27811.013	111.674	66.327
2017-02-02T12:32:32.852000	2017-02-02T12:32:32.974880	1.3377	27785.99	111.642	66.311
2017-02-02T12:32:34.852000	2017-02-02T12:32:34.974880	1.337	27735.963	111.577	66.277
2017-02-02T12:32:43.852000	2017-02-02T12:32:43.974880	1.3341	27511.142	111.285	66.127
2017-02-02T12:32:45.852000	2017-02-02T12:32:45.974880	1.3335	27461.249	111.221	66.094
2017-02-02T12:32:47.852000	2017-02-02T12:32:47.974880	1.3328	27411.381	111.157	66.06
2017-02-02T12:32:59.852000	2017-02-02T12:32:59.974880	1.329	27112.655	110.772	65.858
2017-02-02T12:33:12.852000	2017-02-02T12:33:12.974880	1.3248	26790.041	110.36	65.637
2017-02-02T12:33:13.852000	2017-02-02T12:33:13.974880	1.3245	26765.265	110.328	65.62
2017-02-02T12:33:15.877000	2017-02-02T12:33:15.999880	1.3238	26715.124	110.265	65.585
2017-02-02T12:33:17.852000	2017-02-02T12:33:17.974880	1.3232	26666.234	110.202	65.551
2017-02-02T12:33:20.852000	2017-02-02T12:33:20.974880	1.3222	26592.031	110.108	65.499
2017-02-02T12:33:26.852000	2017-02-02T12:33:26.974880	1.3203	26443.78	109.92	65.396
2017-02-02T12:33:39.852000	2017-02-02T12:33:39.974880	1.3162	26123.372	109.516	65.169
2017-02-02T12:33:44.852000	2017-02-02T12:33:44.974880	1.3146	26000.424	109.362	65.082
2017-02-02T12:33:54.852000	2017-02-02T12:33:54.974880	1.3114	25755.027	109.055	64.905
2017-02-02T12:33:58.852000	2017-02-02T12:33:58.974880	1.3101	25657.049	108.933	64.835
2017-02-02T12:34:03.852000	2017-02-02T12:34:03.974880	1.3086	25534.736	108.781	64.746
2017-02-02T12:34:11.852000	2017-02-02T12:34:11.974880	1.3061	25339.37	108.539	64.603
2017-02-02T12:34:20.852000	2017-02-02T12:34:20.974880	1.3032	25120.102	108.269	64.441
2017-02-02T12:34:21.852000	2017-02-02T12:34:21.974880	1.3029	25095.779	108.239	64.423
2017-02-02T12:34:31.851000	2017-02-02T12:34:31.973880	1.2998	24852.891	107.941	64.241
2017-02-02T12:34:34.851000	2017-02-02T12:34:34.973880	1.2989	24780.154	107.852	64.187
2017-02-02T12:34:35.851000	2017-02-02T12:34:35.973880	1.2986	24755.921	107.823	64.168
2017-02-02T12:34:49.876000	2017-02-02T12:34:49.998880	1.2942	24416.812	107.411	63.911
2017-02-02T12:34:57.876000	2017-02-02T12:34:57.998880	1.2917	24224.015	107.178	63.763
2017-02-02T12:35:17.851000	2017-02-02T12:35:17.973880	1.2856	23744.641	106.604	63.39
2017-02-02T12:35:19.851000	2017-02-02T12:35:19.973880	1.285	23696.799	106.547	63.353
2017-02-02T12:35:20.851000	2017-02-02T12:35:20.973880	1.2847	23672.897	106.518	63.334
2017-02-02T12:35:29.851000	2017-02-02T12:35:29.973880	1.282	23458.072	106.263	63.164
2017-02-02T12:35:34.851000	2017-02-02T12:35:34.973880	1.2805	23338.986	106.123	63.069
2017-02-02T12:35:48.851000	2017-02-02T12:35:48.973880	1.2762	23006.568	105.732	62.801
2017-02-02T12:35:52.901000	2017-02-02T12:35:53.023880	1.275	22910.692	105.62	62.723
2017-02-02T12:35:57.851000	2017-02-02T12:35:57.973880	1.2735	22793.679	105.484	62.628
2017-02-02T12:36:02.851000	2017-02-02T12:36:02.973880	1.272	22675.676	105.347	62.531
2017-02-02T12:36:06.851000	2017-02-02T12:36:06.973880	1.2708	22581.419	105.238	62.453
2017-02-02T12:36:10.851000	2017-02-02T12:36:10.973880	1.2696	22487.281	105.129	62.376
2017-02-02T12:36:12.851000	2017-02-02T12:36:12.973880	1.269	22440.264	105.074	62.337
2017-02-02T12:42:54.851000	2017-02-02T12:42:54.973880	1.1625	13777.304	96.125	53.827
2017-02-02T12:43:05.851000	2017-02-02T12:43:05.973880	1.16	13566.758	95.93	53.59
2017-02-02T12:43:06.851000	2017-02-02T12:43:06.973880	1.1598	13547.7	95.913	53.568
2017-02-02T12:43:25.851000	2017-02-02T12:43:25.973880	1.1556	13188.28	95.582	53.16
2017-02-02T12:43:35.876000	2017-02-02T12:43:35.998880	1.1534	13000.709	95.41	52.946
2017-02-02T12:43:39.876000	2017-02-02T12:43:39.998880	1.1525	12926.265	95.342	52.861
2017-02-02T12:43:48.851000	2017-02-02T12:43:48.973880	1.1505	12760.096	95.19	52.67
2017-02-02T12:43:54.851000	2017-02-02T12:43:54.973880	1.1493	12649.657	95.09	52.543
2017-02-02T12:44:20.876000	2017-02-02T12:44:20.998880	1.1437	12176.876	94.662	51.997
2017-02-02T12:44:34.876000	2017-02-02T12:44:34.998880	1.1408	11926.793	94.437	51.707
2017-02-02T12:44:37.851000	2017-02-02T12:44:37.973880	1.1402	11874.045	94.389	51.645
2017-02-02T12:45:35.851000	2017-02-02T12:45:35.973880	1.1287	10873.78	93.5	50.472
2017-02-02T12:45:48.851000	2017-02-02T12:45:48.973880	1.1262	10657.146	93.309	50.215
2017-02-02T12:45:56.851000	2017-02-02T12:45:56.973880	1.1247	10525.259	93.193	50.059
2017-02-02T12:46:03.851000	2017-02-02T12:46:03.973880	1.1234	10410.748	93.093	49.923
2017-02-02T13:13:05.849000	2017-02-02T13:13:05.971880	1.1868	14758.128	73.434	-40.535
2017-02-02T13:13:50.849000	2017-02-02T13:13:50.971880	1.1981	15686.937	72.894	-42.157
2017-02-02T13:14:02.849000	2017-02-02T13:14:02.971880	1.2012	15939.087	72.748	-42.587
2017-02-02T13:14:06.849000	2017-02-02T13:14:06.971880	1.2022	16023.535	72.699	-42.73
2017-02-02T13:14:38.848000	2017-02-02T13:14:38.970880	1.2106	16706.331	72.306	-43.867
2017-02-02T13:14:39.848000	2017-02-02T13:14:39.970880	1.2109	16727.868	72.293	-43.902
2017-02-02T13:14:44.848000	2017-02-02T13:14:44.970880	1.2122	16835.75	72.232	-44.079
2017-02-02T13:15:09.848000	2017-02-02T13:15:09.970880	1.2189	17379.583	71.92	-44.956
2017-02-02T13:15:31.873000	2017-02-02T13:15:31.995880	1.2249	17864.687	71.644	-45.722
2017-02-02T13:17:00.848000	2017-02-02T13:17:00.970880	1.2498	19877.981	70.516	-48.74
2017-02-02T13:17:05.848000	2017-02-02T13:17:05.970880	1.2513	19993.531	70.453	-48.906
2017-02-02T13:17:32.873000	2017-02-02T13:17:32.995880	1.2591	20622.278	70.108	-49.794
2017-02-02T13:17:48.848000	2017-02-02T13:17:48.970880	1.2638	20997.202	69.905	-50.312
2017-02-02T13:20:10.848000	2017-02-02T13:20:10.970880	1.307	24426.9	68.107	-54.712
2017-02-02T13:20:36.873000	2017-02-02T13:20:36.995880	1.3152	25072.761	67.781	-55.476
2017-02-02T13:20:47.848000	2017-02-02T13:20:47.970880	1.3187	25346.587	67.644	-55.795
2017-02-02T13:20:50.848000	2017-02-02T13:20:50.970880	1.3197	25421.586	67.607	-55.882
2017-02-02T13:21:35.848000	2017-02-02T13:21:35.970880	1.3341	26553.985	67.048	-57.162
2017-02-02T13:21:39.873000	2017-02-02T13:21:39.995880	1.3354	26655.938	66.998	-57.275
2017-02-02T13:22:05.848000	2017-02-02T13:22:05.970880	1.3439	27316.344	66.678	-57.994
2017-02-02T13:22:21.848000	2017-02-02T13:22:21.970880	1.3491	27725.24	66.481	-58.431
2017-02-02T13:22:25.873000	2017-02-02T13:22:25.995880	1.3504	27828.355	66.431	-58.54
2017-02-02T13:23:11.848000	2017-02-02T13:23:11.970880	1.3657	29012.958	65.867	-59.765
2017-02-02T13:23:26.848000	2017-02-02T13:23:26.970880	1.3707	29402.07	65.683	-60.156
2017-02-02T13:23:44.848000	2017-02-02T13:23:44.970880	1.3767	29870.636	65.462	-60.619
2017-02-02T13:23:45.848000	2017-02-02T13:23:45.970880	1.3771	29896.72	65.45	-60.645
2017-02-02T13:24:07.848000	2017-02-02T13:24:07.970880	1.3845	30471.886	65.18	-61.203
2017-02-02T13:24:08.848000	2017-02-02T13:24:08.970880	1.3849	30498.087	65.168	-61.228
2017-02-02T13:24:12.873000	2017-02-02T13:24:12.995880	1.3862	30603.607	65.118	-61.329
2017-02-02T13:24:52.848000	2017-02-02T13:24:52.970880	1.3999	31656.044	64.628	-62.316
2017-02-02T13:25:03.848000	2017-02-02T13:25:03.970880	1.4037	31947.018	64.492	-62.583
2017-02-02T13:25:06.873000	2017-02-02T13:25:06.995880	1.4047	32027.132	64.455	-62.656
2017-02-02T13:25:08.873000	2017-02-02T13:25:08.995880	1.4054	32080.125	64.43	-62.704
2017-02-02T13:25:12.848000	2017-02-02T13:25:12.970880	1.4068	32185.51	64.381	-62.799
2017-02-02T13:25:36.848000	2017-02-02T13:25:36.970880	1.4151	32823.321	64.085	-63.368
2017-02-02T13:25:40.848000	2017-02-02T13:25:40.970880	1.4165	32929.874	64.035	-63.462
2017-02-02T13:25:46.848000	2017-02-02T13:25:46.970880	1.4185	33089.841	63.961	-63.603
2017-03-27T08:23:16.117000	2017-03-27T08:23:16.239880	1.4123	33574.669	189.104	63.343
2017-03-27T08:31:30.117000	2017-03-27T08:31:30.239880	1.2502	21133.095	189.362	54.089
2017-03-27T08:33:59.117000	2017-03-27T08:33:59.239880	1.2075	17723.09	188.543	50.825
2017-03-27T08:34:32.117000	2017-03-27T08:34:32.239880	1.1985	16996.884	188.312	50.049
2017-03-27T08:35:40.141000	2017-03-27T08:35:40.263880	1.1807	15537.135	187.787	48.379
2017-03-27T08:35:58.141000	2017-03-27T08:35:58.263880	1.1761	15159.712	187.637	47.921
2017-03-27T08:36:13.116000	2017-03-27T08:36:13.238880	1.1724	14848.677	187.51	47.535
2017-03-27T08:36:19.141000	2017-03-27T08:36:19.263880	1.1709	14724.299	187.458	47.378
2017-03-27T08:36:20.116000	2017-03-27T08:36:20.238880	1.1706	14704.216	187.449	47.352
2017-03-27T08:36:21.116000	2017-03-27T08:36:21.238880	1.1704	14683.626	187.44	47.326
2017-03-27T08:36:25.141000	2017-03-27T08:36:25.263880	1.1694	14600.886	187.405	47.22
2017-03-27T08:36:28.116000	2017-03-27T08:36:28.238880	1.1686	14539.855	187.379	47.142
2017-03-27T08:36:33.116000	2017-03-27T08:36:33.238880	1.1674	14437.544	187.335	47.01
2017-03-27T08:36:34.116000	2017-03-27T08:36:34.238880	1.1672	14417.111	187.326	46.984
2017-03-27T08:36:38.116000	2017-03-27T08:36:38.238880	1.1662	14335.533	187.291	46.878
2017-03-27T08:36:50.116000	2017-03-27T08:36:50.238880	1.1633	14092.019	187.183	46.558
2017-03-27T08:37:03.116000	2017-03-27T08:37:03.238880	1.1601	13830.289	187.065	46.207
2017-03-27T08:37:29.116000	2017-03-27T08:37:29.238880	1.154	13313.491	186.823	45.494
2017-03-27T08:37:34.116000	2017-03-27T08:37:34.238880	1.1528	13215.151	186.775	45.355
2017-03-27T08:37:41.116000	2017-03-27T08:37:41.238880	1.1512	13078.032	186.708	45.159
2017-03-27T08:37:52.116000	2017-03-27T08:37:52.238880	1.1486	12863.926	186.603	44.85
2017-03-27T08:37:55.116000	2017-03-27T08:37:55.238880	1.148	12805.824	186.574	44.765
2017-03-27T08:38:19.116000	2017-03-27T08:38:19.238880	1.1425	12345.571	186.338	44.078
2017-03-27T08:38:42.116000	2017-03-27T08:38:42.238880	1.1374	11912.284	186.108	43.407
2017-03-27T08:38:47.116000	2017-03-27T08:38:47.238880	1.1363	11819.121	186.058	43.26
2017-03-27T08:38:48.116000	2017-03-27T08:38:48.238880	1.1361	11800.532	186.048	43.23
2017-03-27T08:38:49.141000	2017-03-27T08:38:49.263880	1.1359	11781.491	186.037	43.2
2017-03-27T08:39:11.116000	2017-03-27T08:39:11.238880	1.1312	11377.169	185.812	42.544
2017-03-27T08:39:31.116000	2017-03-27T08:39:31.238880	1.127	11015.625	185.605	41.937
2017-03-27T08:39:32.116000	2017-03-27T08:39:32.238880	1.1268	10997.708	185.595	41.906
2017-03-27T08:40:08.116000	2017-03-27T08:40:08.238880	1.1195	10363.506	185.214	40.79
2017-03-27T08:40:57.116000	2017-03-27T08:40:57.238880	1.11	9534.785	184.686	39.225
2017-03-27T08:41:40.141000	2017-03-27T08:41:40.263880	1.1022	8841.629	184.214	37.809
2017-03-27T08:41:41.116000	2017-03-27T08:41:41.238880	1.102	8826.307	184.203	37.777
2017-03-27T09:08:48.114000	2017-03-27T09:08:48.236880	1.1921	15270.5	164.033	-43.974
2017-03-27T09:09:39.114000	2017-03-27T09:09:39.236880	1.2058	16382.821	163.493	-45.598
2017-03-27T09:09:48.114000	2017-03-27T09:09:48.236880	1.2082	16582.374	163.399	-45.881
2017-03-27T09:10:01.139000	2017-03-27T09:10:01.261880	1.2118	16872.852	163.265	-46.288
2017-03-27T09:10:05.164000	2017-03-27T09:10:05.286880	1.2129	16963.006	163.224	-46.414
2017-03-27T09:10:07.114000	2017-03-27T09:10:07.236880	1.2135	17006.753	163.204	-46.474
2017-03-27T09:10:25.114000	2017-03-27T09:10:25.236880	1.2185	17412.579	163.021	-47.032
2017-03-27T09:11:15.114000	2017-03-27T09:11:15.236880	1.2327	18558.442	162.52	-48.561
2017-03-27T09:11:31.114000	2017-03-27T09:11:31.236880	1.2373	18930.646	162.362	-49.045
2017-03-27T09:11:36.139000	2017-03-27T09:11:36.261880	1.2388	19048.08	162.313	-49.196
2017-03-27T09:11:48.114000	2017-03-27T09:11:48.236880	1.2423	19328.937	162.196	-49.555
2017-03-27T09:11:54.139000	2017-03-27T09:11:54.261880	1.2441	19470.78	162.137	-49.735
2017-03-27T09:12:17.114000	2017-03-27T09:12:17.236880	1.2509	20014.884	161.913	-50.419
2017-03-27T09:12:33.114000	2017-03-27T09:12:33.236880	1.2556	20396.734	161.758	-50.891
2017-03-27T09:13:06.114000	2017-03-27T09:13:06.236880	1.2656	21191.666	161.439	-51.859
2017-03-27T09:13:21.114000	2017-03-27T09:13:21.236880	1.2702	21556.164	161.294	-52.295
2017-03-27T09:13:33.114000	2017-03-27T09:13:33.236880	1.2739	21849.148	161.178	-52.643
2017-03-27T09:13:36.114000	2017-03-27T09:13:36.236880	1.2748	21922.585	161.149	-52.73
2017-03-27T09:13:37.114000	2017-03-27T09:13:37.236880	1.2751	21947.078	161.14	-52.759
2017-03-27T09:14:05.114000	2017-03-27T09:14:05.236880	1.2838	22636.272	160.869	-53.565
2017-03-27T09:14:22.114000	2017-03-27T09:14:22.236880	1.2892	23057.784	160.703	-54.051
2017-03-27T09:14:23.114000	2017-03-27T09:14:23.236880	1.2895	23082.644	160.693	-54.079
2017-03-27T09:14:31.114000	2017-03-27T09:14:31.236880	1.292	23281.845	160.615	-54.307
2017-03-27T09:14:37.114000	2017-03-27T09:14:37.236880	1.2939	23431.564	160.556	-54.477
2017-03-27T09:14:52.113000	2017-03-27T09:14:52.235880	1.2987	23807.025	160.409	-54.903
2017-03-27T09:14:53.113000	2017-03-27T09:14:53.235880	1.299	23832.125	160.399	-54.931
2017-03-27T09:15:19.113000	2017-03-27T09:15:19.235880	1.3073	24487.091	160.141	-55.663
2017-03-27T09:15:58.113000	2017-03-27T09:15:58.235880	1.3199	25478.482	159.746	-56.752
2017-03-27T09:16:06.138000	2017-03-27T09:16:06.260880	1.3226	25683.768	159.664	-56.975
2017-03-27T09:16:08.113000	2017-03-27T09:16:08.235880	1.3232	25734.351	159.644	-57.03
2017-03-27T09:16:12.113000	2017-03-27T09:16:12.235880	1.3245	25836.88	159.602	-57.14
2017-03-27T09:16:18.113000	2017-03-27T09:16:18.235880	1.3265	25990.881	159.54	-57.306
2017-03-27T09:16:49.113000	2017-03-27T09:16:49.235880	1.3367	26790.177	159.214	-58.158
2017-03-27T09:16:53.113000	2017-03-27T09:16:53.235880	1.3381	26893.753	159.171	-58.268
2017-03-27T09:17:14.113000	2017-03-27T09:17:14.235880	1.3451	27439.107	158.945	-58.84
2017-03-27T09:17:22.113000	2017-03-27T09:17:22.235880	1.3477	27647.547	158.858	-59.057
2017-03-27T09:17:44.113000	2017-03-27T09:17:44.235880	1.3551	28222.693	158.614	-59.651
2017-03-27T09:17:53.113000	2017-03-27T09:17:53.235880	1.3582	28458.77	158.513	-59.892
2017-03-27T09:17:54.113000	2017-03-27T09:17:54.235880	1.3585	28485.03	158.502	-59.919
2017-03-27T09:18:03.113000	2017-03-27T09:18:03.235880	1.3616	28721.605	158.399	-60.16
2017-03-27T09:18:07.113000	2017-03-27T09:18:07.235880	1.3629	28826.896	158.354	-60.267
2017-03-27T09:18:20.138000	2017-03-27T09:18:20.260880	1.3674	29170.348	158.204	-60.613
2017-03-27T09:18:22.113000	2017-03-27T09:18:22.235880	1.368	29222.501	158.181	-60.666
2017-03-27T09:18:49.113000	2017-03-27T09:18:49.235880	1.3773	29937.584	157.863	-61.379
2017-03-27T09:18:58.113000	2017-03-27T09:18:58.235880	1.3804	30176.776	157.755	-61.614
2017-03-27T09:19:08.113000	2017-03-27T09:19:08.235880	1.3839	30443.016	157.633	-61.876
2017-03-27T09:19:25.113000	2017-03-27T09:19:25.235880	1.3897	30896.759	157.424	-62.317
2017-03-27T09:19:44.113000	2017-03-27T09:19:44.235880	1.3964	31405.515	157.186	-62.806
2017-03-27T09:19:49.113000	2017-03-27T09:19:49.235880	1.3981	31539.678	157.123	-62.934
2017-03-27T09:20:42.113000	2017-03-27T09:20:42.235880	1.4167	32968.716	156.43	-64.272
2017-03-27T09:20:48.113000	2017-03-27T09:20:48.235880	1.4189	33131.261	156.349	-64.421
2017-03-27T09:20:51.113000	2017-03-27T09:20:51.235880	1.4199	33212.589	156.309	-64.495
2017-03-27T09:21:01.113000	2017-03-27T09:21:01.235880	1.4235	33483.958	156.173	-64.742
2017-03-27T09:21:06.113000	2017-03-27T09:21:06.235880	1.4253	33619.789	156.104	-64.865
2017-03-27T09:21:27.113000	2017-03-27T09:21:27.235880	1.4327	34191.398	155.813	-65.377
2017-03-27T09:21:48.138000	2017-03-27T09:21:48.260880	1.4403	34765.416	155.515	-65.883
2017-03-27T09:22:02.113000	2017-03-27T09:22:02.235880	1.4453	35147.877	155.315	-66.216
2017-03-27T09:22:20.113000	2017-03-27T09:22:20.235880	1.4518	35641.558	155.053	-66.64
2017-03-27T09:22:26.113000	2017-03-27T09:22:26.235880	1.454	35806.374	154.964	-66.78
2017-03-27T09:22:30.113000	2017-03-27T09:22:30.235880	1.4554	35916.323	154.905	-66.873
2017-03-27T09:22:34.113000	2017-03-27T09:22:34.235880	1.4569	36026.333	154.846	-66.966
2017-03-27T09:22:51.113000	2017-03-27T09:22:51.235880	1.463	36494.475	154.592	-67.357
2017-03-27T09:22:55.113000	2017-03-27T09:22:55.235880	1.4645	36604.769	154.532	-67.449
2017-03-27T09:23:21.113000	2017-03-27T09:23:21.235880	1.474	37322.977	154.136	-68.036
2017-03-27T09:23:46.113000	2017-03-27T09:23:46.235880	1.4831	38015.616	153.748	-68.59
2017-03-27T09:24:35.113000	2017-03-27T09:24:35.235880	1.5012	39378.681	152.97	-69.645
2017-03-27T09:24:38.138000	2017-03-27T09:24:38.260880	1.5023	39463.054	152.921	-69.708
2017-03-27T09:24:48.113000	2017-03-27T09:24:48.235880	1.506	39741.471	152.76	-69.917
2017-03-27T09:25:04.113000	2017-03-27T09:25:04.235880	1.5119	40188.617	152.499	-70.248
2017-03-27T09:25:09.113000	2017-03-27T09:25:09.235880	1.5138	40328.493	152.417	-70.351
2017-03-27T09:25:27.113000	2017-03-27T09:25:27.235880	1.5205	40832.591	152.12	-70.717
2017-03-27T09:25:28.113000	2017-03-27T09:25:28.235880	1.5209	40860.621	152.103	-70.737
2017-03-27T09:25:35.113000	2017-03-27T09:25:35.235880	1.5235	41056.902	151.987	-70.877
2017-03-27T09:25:36.113000	2017-03-27T09:25:36.235880	1.5238	41084.946	151.97	-70.897
2017-03-27T09:25:44.113000	2017-03-27T09:25:44.235880	1.5268	41309.439	151.837	-71.057
2017-03-27T09:26:13.113000	2017-03-27T09:26:13.235880	1.5377	42124.542	151.349	-71.625
2017-03-27T09:27:02.138000	2017-03-27T09:27:02.260880	1.5562	43506.938	150.509	-72.553
2017-03-27T09:27:06.113000	2017-03-27T09:27:06.235880	1.5577	43619.263	150.44	-72.627
2017-03-27T09:27:37.113000	2017-03-27T09:27:37.235880	1.5694	44496.344	149.9	-73.191
2017-03-27T09:27:48.113000	2017-03-27T09:27:48.235880	1.5736	44808.037	149.706	-73.387
2017-03-27T09:27:57.113000	2017-03-27T09:27:57.235880	1.577	45063.232	149.547	-73.546
2017-05-19T05:22:26.377000	2017-05-19T05:22:26.499880	1.6305	49635.122	199.721	77.929
2017-05-19T05:24:23.401000	2017-05-19T05:24:23.523880	1.5856	46373.668	204.554	76.25
2017-05-19T05:34:10.376000	2017-05-19T05:34:10.498880	1.3715	30546.3	221.031	62.277
2017-05-19T05:39:51.375000	2017-05-19T05:39:51.497880	1.2611	22052.254	225.868	54.449
2017-05-19T05:40:15.375000	2017-05-19T05:40:15.497880	1.2539	21484.234	226.033	53.921
2017-05-19T05:41:12.375000	2017-05-19T05:41:12.497880	1.2371	20154.22	226.351	52.655
2017-05-19T05:41:53.375000	2017-05-19T05:41:53.497880	1.2253	19215.066	226.516	51.732
2017-05-19T05:41:59.375000	2017-05-19T05:41:59.497880	1.2236	19078.92	226.537	51.595
2017-05-19T05:42:01.375000	2017-05-19T05:42:01.497880	1.223	19033.619	226.543	51.55
2017-05-19T05:42:18.375000	2017-05-19T05:42:18.497880	1.2183	18650.027	226.594	51.161
2017-05-19T05:42:19.375000	2017-05-19T05:42:19.497880	1.218	18627.553	226.596	51.138
2017-05-19T05:42:20.375000	2017-05-19T05:42:20.497880	1.2177	18605.086	226.599	51.115
2017-05-19T05:42:24.375000	2017-05-19T05:42:24.497880	1.2166	18515.313	226.61	51.023
2017-05-19T05:42:34.375000	2017-05-19T05:42:34.497880	1.2138	18291.546	226.634	50.792
2017-05-19T05:42:43.375000	2017-05-19T05:42:43.497880	1.2113	18091.01	226.653	50.583
2017-05-19T05:42:47.375000	2017-05-19T05:42:47.497880	1.2102	18002.137	226.661	50.49
2017-05-19T05:42:52.375000	2017-05-19T05:42:52.497880	1.2088	17891.271	226.671	50.373
2017-05-19T05:43:04.375000	2017-05-19T05:43:04.497880	1.2056	17626.232	226.691	50.092
2017-05-19T05:43:18.375000	2017-05-19T05:43:18.497880	1.2018	17318.883	226.709	49.761
2017-05-19T05:43:20.375000	2017-05-19T05:43:20.497880	1.2012	17275.141	226.711	49.713
2017-05-19T05:43:29.375000	2017-05-19T05:43:29.497880	1.1988	17078.828	226.72	49.499
2017-05-19T05:43:30.375000	2017-05-19T05:43:30.497880	1.1985	17057.063	226.721	49.475
2017-05-19T05:43:36.375000	2017-05-19T05:43:36.497880	1.1969	16926.734	226.725	49.331
2017-05-19T05:43:39.375000	2017-05-19T05:43:39.497880	1.1961	16861.704	226.727	49.259
2017-05-19T05:43:43.375000	2017-05-19T05:43:43.497880	1.1951	16775.162	226.729	49.162
2017-05-19T05:43:47.375000	2017-05-19T05:43:47.497880	1.194	16688.783	226.731	49.066
2017-05-19T05:43:50.375000	2017-05-19T05:43:50.497880	1.1932	16624.12	226.732	48.993
2017-05-19T05:44:00.375000	2017-05-19T05:44:00.497880	1.1906	16409.277	226.734	48.75
2017-05-19T05:44:03.375000	2017-05-19T05:44:03.497880	1.1898	16345.038	226.734	48.677
2017-05-19T05:44:04.375000	2017-05-19T05:44:04.497880	1.1895	16323.647	226.734	48.652
2017-05-19T05:44:05.375000	2017-05-19T05:44:05.497880	1.1893	16302.271	226.734	48.628
2017-05-19T05:44:08.375000	2017-05-19T05:44:08.497880	1.1885	16238.198	226.734	48.554
2017-05-19T05:44:09.375000	2017-05-19T05:44:09.497880	1.1882	16216.864	226.734	48.53
2017-05-19T05:44:25.375000	2017-05-19T05:44:25.497880	1.1841	15877.038	226.729	48.135
2017-05-19T05:44:33.375000	2017-05-19T05:44:33.497880	1.182	15708.217	226.724	47.936
2017-05-19T05:44:38.375000	2017-05-19T05:44:38.497880	1.1808	15603.077	226.72	47.81
2017-05-19T05:44:39.375000	2017-05-19T05:44:39.497880	1.1805	15582.087	226.719	47.785
2017-05-19T05:44:41.375000	2017-05-19T05:44:41.497880	1.18	15540.142	226.717	47.735
2017-05-19T05:44:49.375000	2017-05-19T05:44:49.497880	1.178	15372.807	226.71	47.534
2017-05-19T05:44:50.375000	2017-05-19T05:44:50.497880	1.1777	15351.948	226.708	47.508
2017-05-19T05:44:55.400000	2017-05-19T05:44:55.522880	1.1764	15247.287	226.703	47.381
2017-05-19T05:44:56.400000	2017-05-19T05:44:56.522880	1.1762	15226.494	226.702	47.356
2017-05-19T05:44:58.375000	2017-05-19T05:44:58.497880	1.1757	15185.467	226.699	47.305
2017-05-19T05:45:03.375000	2017-05-19T05:45:03.497880	1.1744	15081.799	226.692	47.178
2017-05-19T05:45:15.375000	2017-05-19T05:45:15.497880	1.1715	14834.242	226.674	46.87
2017-05-19T05:45:16.375000	2017-05-19T05:45:16.497880	1.1712	14813.695	226.673	46.844
2017-05-19T05:45:21.375000	2017-05-19T05:45:21.497880	1.17	14711.126	226.664	46.715
2017-05-19T05:45:25.375000	2017-05-19T05:45:25.497880	1.169	14629.283	226.657	46.611
2017-05-19T05:45:32.375000	2017-05-19T05:45:32.497880	1.1673	14486.552	226.643	46.429
2017-05-19T05:45:33.375000	2017-05-19T05:45:33.497880	1.167	14466.213	226.641	46.403
2017-05-19T05:45:40.400000	2017-05-19T05:45:40.522880	1.1653	14323.671	226.626	46.218
2017-05-19T05:45:44.375000	2017-05-19T05:45:44.497880	1.1643	14243.296	226.618	46.114
2017-05-19T05:45:50.375000	2017-05-19T05:45:50.497880	1.1629	14122.353	226.604	45.955
2017-05-19T05:45:53.375000	2017-05-19T05:45:53.497880	1.1622	14062.051	226.596	45.875
2017-05-19T05:45:57.375000	2017-05-19T05:45:57.497880	1.1612	13981.833	226.586	45.769
2017-05-19T05:45:58.400000	2017-05-19T05:45:58.522880	1.161	13961.312	226.584	45.742
2017-05-19T05:46:05.375000	2017-05-19T05:46:05.497880	1.1593	13822.019	226.566	45.555
2017-05-19T05:46:08.375000	2017-05-19T05:46:08.497880	1.1586	13762.301	226.557	45.474
2017-05-19T05:46:11.375000	2017-05-19T05:46:11.497880	1.1579	13702.697	226.549	45.394
2017-05-19T05:46:28.375000	2017-05-19T05:46:28.497880	1.1539	13367.222	226.498	44.932
2017-05-19T05:46:40.375000	2017-05-19T05:46:40.497880	1.1511	13132.752	226.459	44.602
2017-05-19T05:46:41.375000	2017-05-19T05:46:41.497880	1.1509	13113.304	226.456	44.575
2017-05-19T05:46:45.375000	2017-05-19T05:46:45.497880	1.15	13035.633	226.442	44.464
2017-05-19T05:46:48.375000	2017-05-19T05:46:48.497880	1.1493	12977.527	226.431	44.381
2017-05-19T05:46:50.375000	2017-05-19T05:46:50.497880	1.1488	12938.863	226.424	44.325
2017-05-19T05:46:51.375000	2017-05-19T05:46:51.497880	1.1486	12919.545	226.42	44.297
2017-05-19T05:46:52.400000	2017-05-19T05:46:52.522880	1.1483	12899.769	226.417	44.269
2017-05-19T05:46:57.375000	2017-05-19T05:46:57.497880	1.1472	12803.954	226.399	44.13
2017-05-19T05:47:01.375000	2017-05-19T05:47:01.497880	1.1463	12727.176	226.383	44.018
2017-05-19T05:47:08.375000	2017-05-19T05:47:08.497880	1.1447	12593.35	226.357	43.82
2017-05-19T05:47:10.375000	2017-05-19T05:47:10.497880	1.1443	12555.246	226.349	43.764
2017-05-19T05:47:13.375000	2017-05-19T05:47:13.497880	1.1436	12498.183	226.337	43.679
2017-05-19T05:47:18.375000	2017-05-19T05:47:18.497880	1.1425	12403.377	226.316	43.537
2017-05-19T05:47:25.375000	2017-05-19T05:47:25.497880	1.1409	12271.252	226.287	43.337
2017-05-19T05:47:29.375000	2017-05-19T05:47:29.497880	1.1401	12196.065	226.27	43.222
2017-05-19T05:47:32.375000	2017-05-19T05:47:32.497880	1.1394	12139.828	226.257	43.136
2017-05-19T05:47:33.375000	2017-05-19T05:47:33.497880	1.1392	12121.115	226.253	43.107
2017-05-19T05:47:37.375000	2017-05-19T05:47:37.497880	1.1383	12046.393	226.235	42.991
2017-05-19T05:47:42.375000	2017-05-19T05:47:42.497880	1.1372	11953.331	226.213	42.846
2017-05-19T05:47:44.375000	2017-05-19T05:47:44.497880	1.1368	11916.204	226.204	42.788
2017-05-19T05:47:49.375000	2017-05-19T05:47:49.497880	1.1357	11823.658	226.181	42.642
2017-05-19T05:47:53.375000	2017-05-19T05:47:53.497880	1.1348	11749.882	226.162	42.525
2017-05-19T05:47:54.375000	2017-05-19T05:47:54.497880	1.1346	11731.478	226.157	42.496
2017-05-19T05:47:55.400000	2017-05-19T05:47:55.522880	1.1344	11712.631	226.152	42.466
2017-05-19T05:48:01.375000	2017-05-19T05:48:01.497880	1.1331	11603.058	226.123	42.29
2017-05-19T05:48:03.375000	2017-05-19T05:48:03.497880	1.1327	11566.506	226.114	42.231
2017-05-19T05:48:11.375000	2017-05-19T05:48:11.497880	1.131	11420.891	226.074	41.994
2017-05-19T05:48:12.375000	2017-05-19T05:48:12.497880	1.1308	11402.76	226.069	41.964
2017-05-19T05:48:17.375000	2017-05-19T05:48:17.497880	1.1297	11312.329	226.043	41.815
2017-05-19T05:48:20.375000	2017-05-19T05:48:20.497880	1.1291	11258.257	226.028	41.725
2017-05-19T05:48:27.375000	2017-05-19T05:48:27.497880	1.1277	11132.629	225.991	41.514
2017-05-19T05:48:29.375000	2017-05-19T05:48:29.497880	1.1272	11096.876	225.981	41.454
2017-05-19T05:48:36.375000	2017-05-19T05:48:36.497880	1.1258	10972.23	225.943	41.242
2017-05-19T05:48:38.375000	2017-05-19T05:48:38.497880	1.1254	10936.761	225.932	41.182
2017-05-19T05:48:40.375000	2017-05-19T05:48:40.497880	1.125	10901.348	225.921	41.121
2017-05-19T05:48:45.375000	2017-05-19T05:48:45.497880	1.124	10813.108	225.893	40.968
2017-05-19T05:48:46.375000	2017-05-19T05:48:46.497880	1.1238	10795.513	225.888	40.938
2017-05-19T05:49:00.375000	2017-05-19T05:49:00.497880	1.121	10550.796	225.808	40.507
2017-05-19T05:49:02.375000	2017-05-19T05:49:02.497880	1.1206	10516.097	225.796	40.445
2017-05-19T05:49:03.375000	2017-05-19T05:49:03.497880	1.1204	10498.764	225.79	40.414
2017-05-19T05:49:04.375000	2017-05-19T05:49:04.497880	1.1202	10481.456	225.784	40.383
2017-05-19T05:49:05.375000	2017-05-19T05:49:05.497880	1.12	10464.164	225.778	40.352
2017-05-19T05:49:06.375000	2017-05-19T05:49:06.497880	1.1198	10446.889	225.773	40.321
2017-05-19T05:49:13.375000	2017-05-19T05:49:13.497880	1.1184	10326.409	225.731	40.103
2017-05-19T05:49:16.375000	2017-05-19T05:49:16.497880	1.1178	10275.022	225.713	40.01
2017-05-19T05:49:17.375000	2017-05-19T05:49:17.497880	1.1176	10257.93	225.706	39.978
2017-05-19T05:49:19.375000	2017-05-19T05:49:19.497880	1.1172	10223.785	225.694	39.915
2017-05-19T05:49:20.375000	2017-05-19T05:49:20.497880	1.117	10206.742	225.688	39.884
2017-05-19T05:49:23.375000	2017-05-19T05:49:23.497880	1.1164	10155.704	225.67	39.79
2017-05-19T05:49:28.375000	2017-05-19T05:49:28.497880	1.1155	10070.979	225.639	39.632
2017-05-19T05:49:31.375000	2017-05-19T05:49:31.497880	1.1149	10020.341	225.62	39.537
2017-05-19T05:49:32.375000	2017-05-19T05:49:32.497880	1.1147	10003.498	225.614	39.506
2017-05-19T05:49:34.400000	2017-05-19T05:49:34.522880	1.1143	9969.443	225.601	39.442
2017-05-19T05:49:37.375000	2017-05-19T05:49:37.497880	1.1137	9919.534	225.582	39.347
2017-05-19T05:49:38.375000	2017-05-19T05:49:38.497880	1.1135	9902.791	225.575	39.315
2017-05-19T05:49:39.375000	2017-05-19T05:49:39.497880	1.1134	9886.065	225.569	39.284
2017-05-19T05:49:47.375000	2017-05-19T05:49:47.497880	1.1118	9752.871	225.517	39.028
2017-05-19T05:49:49.375000	2017-05-19T05:49:49.497880	1.1115	9719.747	225.504	38.964
2017-05-19T05:49:51.375000	2017-05-19T05:49:51.497880	1.1111	9686.691	225.491	38.9
2017-05-19T05:49:52.400000	2017-05-19T05:49:52.522880	1.1109	9669.773	225.484	38.867
2017-05-19T05:49:56.400000	2017-05-19T05:49:56.522880	1.1102	9603.939	225.458	38.738
2017-05-19T05:49:59.375000	2017-05-19T05:49:59.497880	1.1096	9555.149	225.438	38.642
2017-05-19T05:50:02.375000	2017-05-19T05:50:02.497880	1.109	9506.11	225.418	38.545
2017-05-19T05:50:06.374000	2017-05-19T05:50:06.496880	1.1083	9440.991	225.391	38.416
2017-05-19T05:50:09.374000	2017-05-19T05:50:09.496880	1.1078	9392.317	225.37	38.318
2017-05-19T05:50:19.399000	2017-05-19T05:50:19.521880	1.1059	9230.832	225.301	37.991
2017-05-19T05:50:24.374000	2017-05-19T05:50:24.496880	1.105	9151.359	225.266	37.828
2017-05-19T05:50:25.374000	2017-05-19T05:50:25.496880	1.1049	9135.438	225.259	37.796
2017-05-19T05:50:30.374000	2017-05-19T05:50:30.496880	1.104	9056.095	225.223	37.631
2017-05-19T05:50:32.374000	2017-05-19T05:50:32.496880	1.1036	9024.486	225.209	37.565
2017-05-19T05:50:34.374000	2017-05-19T05:50:34.496880	1.1033	8992.955	225.195	37.499
2017-05-19T05:50:35.374000	2017-05-19T05:50:35.496880	1.1031	8977.215	225.188	37.466
2017-05-19T05:50:36.374000	2017-05-19T05:50:36.496880	1.1029	8961.493	225.18	37.433
2017-05-19T05:50:53.374000	2017-05-19T05:50:53.496880	1.1	8697.002	225.056	36.867
2017-05-19T05:50:57.374000	2017-05-19T05:50:57.496880	1.0993	8635.549	225.026	36.733
2017-05-19T05:50:59.374000	2017-05-19T05:50:59.496880	1.0989	8604.928	225.011	36.666
2017-05-19T05:51:05.374000	2017-05-19T05:51:05.496880	1.0979	8513.524	224.966	36.464
2017-05-19T05:51:08.374000	2017-05-19T05:51:08.496880	1.0974	8468.076	224.943	36.363
2017-05-19T05:51:24.374000	2017-05-19T05:51:24.496880	1.0948	8228.561	224.819	35.821
2017-05-19T05:51:33.374000	2017-05-19T05:51:33.496880	1.0933	8095.988	224.748	35.513
2017-05-19T05:51:39.374000	2017-05-19T05:51:39.496880	1.0923	8008.473	224.7	35.307
2017-05-19T05:51:41.374000	2017-05-19T05:51:41.496880	1.092	7979.461	224.684	35.239
2017-05-19T05:51:44.374000	2017-05-19T05:51:44.496880	1.0915	7936.086	224.66	35.136
2017-05-19T05:51:54.374000	2017-05-19T05:51:54.496880	1.09	7792.772	224.579	34.79
2017-05-19T05:51:55.374000	2017-05-19T05:51:55.496880	1.0898	7778.543	224.571	34.756
2017-05-19T05:51:56.374000	2017-05-19T05:51:56.496880	1.0896	7764.34	224.562	34.721
2017-05-19T05:52:03.374000	2017-05-19T05:52:03.496880	1.0886	7665.477	224.504	34.478
2017-05-19T05:52:04.374000	2017-05-19T05:52:04.496880	1.0884	7651.436	224.496	34.444
2017-05-19T05:52:16.399000	2017-05-19T05:52:16.521880	1.0866	7484.13	224.395	34.024
2017-05-19T05:52:22.374000	2017-05-19T05:52:22.496880	1.0857	7402.081	224.344	33.815
2017-05-19T05:52:24.374000	2017-05-19T05:52:24.496880	1.0854	7374.783	224.327	33.745
2017-05-19T05:52:28.374000	2017-05-19T05:52:28.496880	1.0848	7320.425	224.293	33.605
2017-05-19T05:52:30.374000	2017-05-19T05:52:30.496880	1.0845	7293.372	224.276	33.534
2017-05-19T05:52:31.374000	2017-05-19T05:52:31.496880	1.0844	7279.874	224.267	33.499
2017-05-19T05:52:38.374000	2017-05-19T05:52:38.496880	1.0834	7185.974	224.206	33.252
2017-05-19T05:52:42.374000	2017-05-19T05:52:42.496880	1.0828	7132.772	224.172	33.111
2017-05-19T05:52:43.399000	2017-05-19T05:52:43.521880	1.0826	7119.188	224.163	33.075
2017-05-19T05:52:45.374000	2017-05-19T05:52:45.496880	1.0824	7093.087	224.145	33.005
2017-05-19T05:52:47.374000	2017-05-19T05:52:47.496880	1.0821	7066.738	224.128	32.934
2017-05-19T05:52:48.374000	2017-05-19T05:52:48.496880	1.0819	7053.586	224.119	32.899
2017-05-19T05:52:49.374000	2017-05-19T05:52:49.496880	1.0818	7040.462	224.11	32.863
2017-05-19T05:52:59.374000	2017-05-19T05:52:59.496880	1.0804	6910.385	224.021	32.509
2017-05-19T05:53:01.399000	2017-05-19T05:53:01.521880	1.0801	6884.293	224.003	32.437
2017-05-19T05:53:23.374000	2017-05-19T05:53:23.496880	1.0771	6606.841	223.803	31.652
2017-05-19T05:53:26.374000	2017-05-19T05:53:26.496880	1.0767	6569.762	223.775	31.545
2017-05-19T05:53:28.399000	2017-05-19T05:53:28.521880	1.0765	6544.848	223.756	31.472
2017-05-19T05:53:30.374000	2017-05-19T05:53:30.496880	1.0762	6520.634	223.738	31.401
2017-05-19T05:53:42.374000	2017-05-19T05:53:42.496880	1.0747	6375.346	223.625	30.97
2017-05-19T05:53:45.399000	2017-05-19T05:53:45.521880	1.0743	6339.217	223.597	30.862
2017-05-19T05:53:47.374000	2017-05-19T05:53:47.496880	1.0741	6315.736	223.578	30.791
2017-05-19T05:53:50.374000	2017-05-19T05:53:50.496880	1.0737	6280.24	223.55	30.683
2017-05-19T05:53:51.399000	2017-05-19T05:53:51.521880	1.0736	6268.161	223.54	30.646
2017-05-19T05:53:54.399000	2017-05-19T05:53:54.521880	1.0732	6232.93	223.511	30.538
2017-05-19T05:54:00.374000	2017-05-19T05:54:00.496880	1.0724	6163.358	223.454	30.322
2017-05-19T05:54:03.374000	2017-05-19T05:54:03.496880	1.0721	6128.723	223.425	30.214
2017-05-19T05:54:18.374000	2017-05-19T05:54:18.496880	1.0703	5958.606	223.279	29.672
2017-05-19T05:54:30.374000	2017-05-19T05:54:30.496880	1.0689	5826.189	223.16	29.238
2017-05-19T05:54:36.374000	2017-05-19T05:54:36.496880	1.0683	5761.213	223.1	29.021
2017-05-19T05:54:42.374000	2017-05-19T05:54:42.496880	1.0676	5697.074	223.04	28.804
2017-05-19T05:54:43.374000	2017-05-19T05:54:43.496880	1.0675	5686.462	223.03	28.768
2017-05-19T05:54:46.374000	2017-05-19T05:54:46.496880	1.0672	5654.774	222.999	28.659
2017-05-19T05:54:49.399000	2017-05-19T05:54:49.521880	1.0668	5623.032	222.968	28.55
2017-05-19T05:55:07.399000	2017-05-19T05:55:07.521880	1.0649	5438.574	222.784	27.899
2017-05-19T05:55:19.374000	2017-05-19T05:55:19.496880	1.0637	5320.096	222.659	27.467
2017-05-19T05:55:34.374000	2017-05-19T05:55:34.496880	1.0623	5176.521	222.5	26.927
2017-05-19T05:55:48.399000	2017-05-19T05:55:48.521880	1.061	5047.184	222.349	26.423
2017-05-19T05:55:50.374000	2017-05-19T05:55:50.496880	1.0608	5029.356	222.328	26.353
2017-05-19T05:56:04.374000	2017-05-19T05:56:04.496880	1.0596	4905.714	222.174	25.852
2017-05-19T05:56:06.374000	2017-05-19T05:56:06.496880	1.0594	4888.444	222.152	25.781
2017-05-19T05:56:10.399000	2017-05-19T05:56:10.521880	1.0591	4853.988	222.108	25.638
2017-05-19T05:56:25.374000	2017-05-19T05:56:25.496880	1.0578	4729.317	221.941	25.107
2017-05-19T05:56:31.374000	2017-05-19T05:56:31.496880	1.0574	4680.933	221.873	24.895
2017-05-19T05:56:37.399000	2017-05-19T05:56:37.521880	1.0569	4633.267	221.804	24.684
2017-05-19T05:56:43.374000	2017-05-19T05:56:43.496880	1.0564	4586.892	221.736	24.474
2017-05-19T05:57:28.374000	2017-05-19T05:57:28.496880	1.0534	4266.865	221.207	22.921
2017-05-19T05:58:02.374000	2017-05-19T05:58:02.496880	1.0515	4059.862	220.79	21.783
2017-05-19T05:58:31.374000	2017-05-19T05:58:31.496880	1.0502	3907.419	220.422	20.841
2017-05-19T06:04:59.373000	2017-05-19T06:04:59.495880	1.0571	4093.803	214.334	13.544
2017-05-19T06:05:47.373000	2017-05-19T06:05:47.495880	1.0611	4405.676	213.39	14.195
2017-05-19T06:16:37.373000	2017-05-19T06:16:37.495880	1.1758	13857.116	211.714	-38.949
2017-05-19T06:17:20.397000	2017-05-19T06:17:20.519880	1.1868	14753.661	211.176	-40.918
2017-05-19T06:18:20.372000	2017-05-19T06:18:20.494880	1.2026	16044.13	210.401	-43.47
2017-05-19T06:19:12.372000	2017-05-19T06:19:12.494880	1.2169	17198.687	209.73	-45.481
2017-05-19T06:20:28.372000	2017-05-19T06:20:28.494880	1.2385	18940.621	208.779	-48.12
2017-05-19T06:20:36.372000	2017-05-19T06:20:36.494880	1.2409	19127.51	208.682	-48.38
2017-05-19T06:21:13.397000	2017-05-19T06:21:13.519880	1.2518	20000.672	208.24	-49.546
2017-05-19T06:21:34.372000	2017-05-19T06:21:34.494880	1.258	20501.143	207.995	-50.182
2017-05-19T06:22:03.372000	2017-05-19T06:22:03.494880	1.2668	21199.733	207.664	-51.035
2017-05-19T06:22:10.372000	2017-05-19T06:22:10.494880	1.2689	21369.477	207.585	-51.237
2017-05-19T06:22:53.372000	2017-05-19T06:22:53.494880	1.2822	22421.375	207.111	-52.445
2017-05-19T06:22:55.372000	2017-05-19T06:22:55.494880	1.2828	22470.673	207.089	-52.5
2017-05-19T06:23:29.372000	2017-05-19T06:23:29.494880	1.2935	23313.661	206.726	-53.419
2017-05-19T06:23:38.397000	2017-05-19T06:23:38.519880	1.2963	23538.939	206.631	-53.659
2017-05-19T06:23:42.372000	2017-05-19T06:23:42.494880	1.2976	23638.362	206.59	-53.763
2017-05-19T06:23:45.372000	2017-05-19T06:23:45.494880	1.2986	23713.472	206.558	-53.843
2017-05-19T06:24:10.372000	2017-05-19T06:24:10.494880	1.3065	24342.018	206.301	-54.494
2017-05-19T06:24:15.372000	2017-05-19T06:24:15.494880	1.3081	24468.273	206.25	-54.623
2017-05-19T06:24:24.372000	2017-05-19T06:24:24.494880	1.311	24695.989	206.158	-54.853
2017-05-19T06:24:57.372000	2017-05-19T06:24:57.494880	1.3217	25535.77	205.828	-55.687
2017-05-19T06:25:32.372000	2017-05-19T06:25:32.494880	1.3332	26434.444	205.486	-56.553
2017-05-19T06:25:59.372000	2017-05-19T06:25:59.494880	1.3422	27133.048	205.228	-57.21
2017-05-19T06:26:10.372000	2017-05-19T06:26:10.494880	1.3459	27418.942	205.124	-57.475
2017-05-19T06:26:57.372000	2017-05-19T06:26:57.494880	1.3617	28648.502	204.685	-58.593
2017-05-19T06:27:21.372000	2017-05-19T06:27:21.494880	1.3699	29281.15	204.466	-59.155
2017-05-19T06:27:38.372000	2017-05-19T06:27:38.494880	1.3757	29731.133	204.311	-59.55
2017-05-19T06:28:03.372000	2017-05-19T06:28:03.494880	1.3843	30395.595	204.086	-60.127
2017-05-19T06:28:07.397000	2017-05-19T06:28:07.519880	1.3857	30502.873	204.05	-60.219
2017-05-19T06:28:08.372000	2017-05-19T06:28:08.494880	1.386	30528.872	204.041	-60.242
2017-05-19T06:28:12.372000	2017-05-19T06:28:12.494880	1.3874	30635.569	204.006	-60.333
2017-05-19T06:28:13.372000	2017-05-19T06:28:13.494880	1.3877	30662.264	203.997	-60.356
2017-05-19T06:28:30.372000	2017-05-19T06:28:30.494880	1.3936	31116.705	203.845	-60.745
2017-05-19T06:28:41.372000	2017-05-19T06:28:41.494880	1.3975	31411.5	203.748	-60.995
2017-05-19T06:29:05.372000	2017-05-19T06:29:05.494880	1.4059	32056.626	203.536	-61.539
2017-05-19T06:29:07.372000	2017-05-19T06:29:07.494880	1.4066	32110.502	203.518	-61.584
2017-05-19T06:29:15.372000	2017-05-19T06:29:15.494880	1.4094	32326.202	203.448	-61.764
2017-05-19T06:29:27.372000	2017-05-19T06:29:27.494880	1.4136	32650.268	203.343	-62.034
2017-05-19T06:29:37.397000	2017-05-19T06:29:37.519880	1.4171	32921.482	203.255	-62.259
2017-05-19T06:29:47.372000	2017-05-19T06:29:47.494880	1.4207	33191.771	203.167	-62.482
2017-05-19T06:30:14.371000	2017-05-19T06:30:14.493880	1.4303	33925.415	202.932	-63.084
2017-05-19T06:30:27.371000	2017-05-19T06:30:27.493880	1.4349	34279.709	202.818	-63.372
2017-05-19T06:30:52.371000	2017-05-19T06:30:52.493880	1.4439	34962.899	202.6	-63.924
2017-05-19T06:31:06.371000	2017-05-19T06:31:06.493880	1.4489	35346.519	202.477	-64.232
2017-05-19T06:31:29.371000	2017-05-19T06:31:29.493880	1.4572	35978.3	202.276	-64.737
2017-05-19T06:31:35.371000	2017-05-19T06:31:35.493880	1.4594	36143.42	202.223	-64.868
2017-05-19T06:31:44.396000	2017-05-19T06:31:44.518880	1.4626	36392.029	202.144	-65.065
2017-05-19T06:31:46.371000	2017-05-19T06:31:46.493880	1.4634	36446.471	202.127	-65.108
2017-05-19T06:32:38.371000	2017-05-19T06:32:38.493880	1.4823	37884.531	201.666	-66.235
2017-05-19T06:32:58.371000	2017-05-19T06:32:58.493880	1.4897	38439.929	201.487	-66.665
2017-05-19T06:33:23.371000	2017-05-19T06:33:23.493880	1.4989	39135.857	201.261	-67.2
2017-05-19T06:34:36.371000	2017-05-19T06:34:36.493880	1.526	41177.989	200.585	-68.742
2017-05-19T06:35:05.371000	2017-05-19T06:35:05.493880	1.5368	41993.088	200.309	-69.344
2017-05-19T06:35:13.371000	2017-05-19T06:35:13.493880	1.5398	42218.297	200.232	-69.51
2017-05-19T06:35:34.371000	2017-05-19T06:35:34.493880	1.5477	42810.192	200.028	-69.941
2017-05-19T06:35:36.371000	2017-05-19T06:35:36.493880	1.5485	42866.618	200.008	-69.982
2017-05-19T06:36:24.371000	2017-05-19T06:36:24.493880	1.5666	44223.407	199.531	-70.952
2017-05-19T06:36:30.371000	2017-05-19T06:36:30.493880	1.5689	44393.343	199.47	-71.072
2017-05-19T06:36:44.371000	2017-05-19T06:36:44.493880	1.5742	44790.159	199.327	-71.35
2017-05-19T06:37:37.371000	2017-05-19T06:37:37.493880	1.5944	46295.789	198.774	-72.385
2017-05-19T06:37:45.371000	2017-05-19T06:37:45.493880	1.5974	46523.508	198.689	-72.538
2017-05-19T06:37:56.371000	2017-05-19T06:37:56.493880	1.6016	46836.788	198.571	-72.748
2017-05-19T06:38:30.371000	2017-05-19T06:38:30.493880	1.6147	47806.425	198.202	-73.387
2017-05-19T06:38:36.371000	2017-05-19T06:38:36.493880	1.617	47977.726	198.136	-73.499
2017-05-19T06:39:08.371000	2017-05-19T06:39:08.493880	1.6293	48892.295	197.78	-74.085
2017-05-19T06:39:27.371000	2017-05-19T06:39:27.493880	1.6366	49436.036	197.565	-74.426
2017-07-10T23:41:50.662000	2017-07-10T23:41:50.784880	3.8125	204153.28	198.167	56.117
2017-07-10T23:44:07.662000	2017-07-10T23:44:07.784880	3.7637	200695.17	197.481	56.251
2017-07-10T23:44:23.662000	2017-07-10T23:44:23.784880	3.7579	200290.38	197.4	56.268
2017-07-10T23:52:34.661000	2017-07-10T23:52:34.783880	3.581	187773.36	194.86	56.865
2017-07-10T23:52:37.661000	2017-07-10T23:52:37.783880	3.5799	187696.3	194.844	56.869
2017-07-10T23:54:01.661000	2017-07-10T23:54:01.783880	3.5494	185536	194.396	56.99
2017-07-11T00:35:23.658000	2017-07-11T00:35:23.780880	2.6094	119133.65	178.66	63.787
2017-07-11T00:35:32.658000	2017-07-11T00:35:32.780880	2.6058	118883.88	178.591	63.827
2017-07-11T00:35:36.658000	2017-07-11T00:35:36.780880	2.6042	118772.84	178.56	63.845
2017-07-11T00:35:37.658000	2017-07-11T00:35:37.780880	2.6039	118745.09	178.553	63.85
2017-07-11T00:35:51.658000	2017-07-11T00:35:51.780880	2.5983	118356.37	178.445	63.913
2017-07-11T00:35:54.658000	2017-07-11T00:35:54.780880	2.5972	118273.04	178.422	63.926
2017-07-11T00:35:56.658000	2017-07-11T00:35:56.780880	2.5964	118217.5	178.407	63.935
2017-07-11T00:35:58.658000	2017-07-11T00:35:58.780880	2.5956	118161.95	178.392	63.944
2017-07-11T00:36:01.658000	2017-07-11T00:36:01.780880	2.5944	118078.62	178.369	63.958
2017-07-11T00:36:02.683000	2017-07-11T00:36:02.805880	2.594	118050.15	178.361	63.962
2017-07-11T00:36:04.658000	2017-07-11T00:36:04.780880	2.5932	117995.29	178.346	63.971
2017-07-11T00:36:12.658000	2017-07-11T00:36:12.780880	2.5901	117773.01	178.284	64.008
2017-07-11T00:36:21.658000	2017-07-11T00:36:21.780880	2.5865	117522.91	178.215	64.049
2017-07-11T00:36:26.658000	2017-07-11T00:36:26.780880	2.5846	117383.94	178.176	64.072
2017-07-11T00:36:28.658000	2017-07-11T00:36:28.780880	2.5838	117328.35	178.161	64.081
2017-07-11T00:36:30.658000	2017-07-11T00:36:30.780880	2.583	117272.75	178.146	64.09
2017-07-11T00:36:35.658000	2017-07-11T00:36:35.780880	2.581	117133.73	178.107	64.113
2017-07-11T00:36:36.658000	2017-07-11T00:36:36.780880	2.5806	117105.93	178.099	64.117
2017-07-11T00:36:37.658000	2017-07-11T00:36:37.780880	2.5802	117078.13	178.092	64.122
2017-07-11T00:36:41.658000	2017-07-11T00:36:41.780880	2.5787	116966.9	178.061	64.14
2017-07-11T00:36:56.683000	2017-07-11T00:36:56.805880	2.5727	116549	177.944	64.21
2017-07-11T00:37:00.658000	2017-07-11T00:37:00.780880	2.5712	116438.43	177.914	64.228
2017-07-11T00:37:02.658000	2017-07-11T00:37:02.780880	2.5704	116382.78	177.898	64.238
2017-07-11T00:37:03.658000	2017-07-11T00:37:03.780880	2.57	116354.94	177.89	64.242
2017-07-11T00:37:08.658000	2017-07-11T00:37:08.780880	2.568	116215.83	177.851	64.266
2017-07-11T00:37:10.658000	2017-07-11T00:37:10.780880	2.5672	116160.16	177.836	64.275
2017-07-11T00:37:11.658000	2017-07-11T00:37:11.780880	2.5668	116132.33	177.828	64.28
2017-07-11T00:37:17.658000	2017-07-11T00:37:17.780880	2.5645	115965.34	177.781	64.308
2017-07-11T00:37:28.658000	2017-07-11T00:37:28.780880	2.5601	115659.13	177.696	64.359
2017-07-11T00:37:30.658000	2017-07-11T00:37:30.780880	2.5593	115603.44	177.68	64.369
2017-07-11T00:37:31.658000	2017-07-11T00:37:31.780880	2.5589	115575.59	177.672	64.373
2017-07-11T00:37:40.658000	2017-07-11T00:37:40.780880	2.5554	115324.95	177.602	64.416
2017-07-11T00:37:41.683000	2017-07-11T00:37:41.805880	2.555	115296.41	177.594	64.421
2017-07-11T00:37:55.658000	2017-07-11T00:37:55.780880	2.5495	114907.11	177.485	64.487
2017-07-11T00:38:03.658000	2017-07-11T00:38:03.780880	2.5463	114684.2	177.422	64.525
2017-07-11T00:38:06.658000	2017-07-11T00:38:06.780880	2.5451	114600.58	177.399	64.54
2017-07-11T00:38:07.658000	2017-07-11T00:38:07.780880	2.5447	114572.71	177.391	64.544
2017-07-11T00:38:28.658000	2017-07-11T00:38:28.780880	2.5364	113987.27	177.226	64.645
2017-07-11T00:38:39.658000	2017-07-11T00:38:39.780880	2.5321	113680.48	177.139	64.699
2017-07-11T00:38:47.658000	2017-07-11T00:38:47.780880	2.5289	113457.32	177.076	64.737
2017-07-11T00:38:49.658000	2017-07-11T00:38:49.780880	2.5281	113401.51	177.06	64.747
2017-07-11T00:38:51.658000	2017-07-11T00:38:51.780880	2.5274	113345.71	177.044	64.757
2017-07-11T00:38:54.658000	2017-07-11T00:38:54.780880	2.5262	113262	177.021	64.772
2017-07-11T00:38:57.658000	2017-07-11T00:38:57.780880	2.525	113178.28	176.997	64.786
2017-07-11T00:39:00.658000	2017-07-11T00:39:00.780880	2.5238	113094.56	176.973	64.801
2017-07-11T00:39:04.658000	2017-07-11T00:39:04.780880	2.5222	112982.93	176.941	64.821
2017-07-11T00:39:05.658000	2017-07-11T00:39:05.780880	2.5218	112955.01	176.933	64.826
2017-07-11T00:39:09.658000	2017-07-11T00:39:09.780880	2.5202	112843.35	176.902	64.845
2017-07-11T00:39:14.658000	2017-07-11T00:39:14.780880	2.5183	112703.77	176.862	64.87
2017-07-11T00:39:22.658000	2017-07-11T00:39:22.780880	2.5151	112480.4	176.798	64.909
2017-07-11T00:39:23.658000	2017-07-11T00:39:23.780880	2.5147	112452.48	176.791	64.914
2017-07-11T00:39:36.658000	2017-07-11T00:39:36.780880	2.5096	112089.39	176.687	64.979
2017-07-11T00:39:38.683000	2017-07-11T00:39:38.805880	2.5088	112032.82	176.671	64.989
2017-07-11T00:39:40.658000	2017-07-11T00:39:40.780880	2.508	111977.64	176.655	64.999
2017-07-11T00:39:45.658000	2017-07-11T00:39:45.780880	2.506	111837.96	176.615	65.024
2017-07-11T00:39:47.683000	2017-07-11T00:39:47.805880	2.5052	111781.38	176.599	65.034
2017-07-11T00:39:59.658000	2017-07-11T00:39:59.780880	2.5005	111446.72	176.503	65.094
2017-07-11T00:40:00.658000	2017-07-11T00:40:00.780880	2.5001	111418.76	176.495	65.099
2017-07-11T00:40:07.658000	2017-07-11T00:40:07.780880	2.4973	111223.09	176.439	65.134
2017-07-11T00:40:08.658000	2017-07-11T00:40:08.780880	2.4969	111195.13	176.431	65.139
2017-07-11T00:40:19.658000	2017-07-11T00:40:19.780880	2.4925	110887.57	176.343	65.195
2017-07-11T00:40:23.683000	2017-07-11T00:40:23.805880	2.4909	110775.01	176.311	65.216
2017-07-11T00:40:24.658000	2017-07-11T00:40:24.780880	2.4906	110747.74	176.303	65.221
2017-07-11T00:40:28.658000	2017-07-11T00:40:28.780880	2.489	110635.87	176.271	65.241
2017-07-11T00:40:32.683000	2017-07-11T00:40:32.805880	2.4874	110523.28	176.238	65.262
2017-07-11T00:40:37.658000	2017-07-11T00:40:37.780880	2.4854	110384.11	176.198	65.287
2017-07-11T00:40:39.658000	2017-07-11T00:40:39.780880	2.4846	110328.15	176.182	65.297
2017-07-11T00:40:40.658000	2017-07-11T00:40:40.780880	2.4842	110300.18	176.174	65.302
2017-07-11T00:40:45.658000	2017-07-11T00:40:45.780880	2.4822	110160.27	176.134	65.328
2017-07-11T00:40:51.658000	2017-07-11T00:40:51.780880	2.4799	109992.37	176.085	65.359
2017-07-11T00:40:52.658000	2017-07-11T00:40:52.780880	2.4795	109964.38	176.077	65.364
2017-07-11T00:41:00.658000	2017-07-11T00:41:00.780880	2.4763	109740.45	176.012	65.406
2017-07-11T00:41:03.658000	2017-07-11T00:41:03.780880	2.4751	109656.48	175.988	65.421
2017-07-11T00:41:07.658000	2017-07-11T00:41:07.780880	2.4735	109544.49	175.956	65.442
2017-07-11T00:41:12.658000	2017-07-11T00:41:12.780880	2.4715	109404.49	175.915	65.468
2017-07-11T00:41:17.683000	2017-07-11T00:41:17.805880	2.4695	109263.78	175.874	65.494
2017-07-11T00:41:22.658000	2017-07-11T00:41:22.780880	2.4676	109124.46	175.834	65.52
2017-07-11T00:41:32.658000	2017-07-11T00:41:32.780880	2.4636	108844.34	175.753	65.572
2017-07-11T00:41:46.658000	2017-07-11T00:41:46.780880	2.458	108452.08	175.639	65.646
2017-07-11T00:41:52.658000	2017-07-11T00:41:52.780880	2.4557	108283.92	175.59	65.678
2017-07-11T00:41:54.658000	2017-07-11T00:41:54.780880	2.4549	108227.87	175.573	65.689
2017-07-11T00:41:58.658000	2017-07-11T00:41:58.780880	2.4533	108115.74	175.541	65.71
2017-07-11T00:42:00.658000	2017-07-11T00:42:00.780880	2.4525	108059.67	175.524	65.721
2017-07-11T00:42:01.658000	2017-07-11T00:42:01.780880	2.4521	108031.65	175.516	65.726
2017-07-11T00:42:07.658000	2017-07-11T00:42:07.780880	2.4497	107863.43	175.467	65.758
2017-07-11T00:42:08.658000	2017-07-11T00:42:08.780880	2.4493	107835.39	175.459	65.763
2017-07-11T00:42:11.683000	2017-07-11T00:42:11.805880	2.4481	107750.57	175.434	65.779
2017-07-11T00:42:13.658000	2017-07-11T00:42:13.780880	2.4473	107695.19	175.418	65.79
2017-07-11T00:42:24.658000	2017-07-11T00:42:24.780880	2.4429	107386.7	175.328	65.849
2017-07-11T00:42:25.658000	2017-07-11T00:42:25.780880	2.4425	107358.64	175.32	65.854
2017-07-11T00:42:28.658000	2017-07-11T00:42:28.780880	2.4414	107274.49	175.295	65.871
2017-07-11T00:42:35.658000	2017-07-11T00:42:35.780880	2.4386	107078.11	175.237	65.908
2017-07-11T00:42:48.658000	2017-07-11T00:42:48.780880	2.4334	106713.31	175.13	65.979
2017-07-11T00:42:51.658000	2017-07-11T00:42:51.780880	2.4322	106629.11	175.106	65.995
2017-07-11T00:43:01.658000	2017-07-11T00:43:01.780880	2.4282	106348.41	175.023	66.05
2017-07-11T00:43:03.658000	2017-07-11T00:43:03.780880	2.4274	106292.27	175.006	66.061
2017-07-11T00:43:10.658000	2017-07-11T00:43:10.780880	2.4247	106095.72	174.948	66.099
2017-07-11T00:43:13.658000	2017-07-11T00:43:13.780880	2.4235	106011.49	174.924	66.116
2017-07-11T00:43:14.683000	2017-07-11T00:43:14.805880	2.4231	105982.7	174.915	66.122
2017-07-11T00:43:16.658000	2017-07-11T00:43:16.780880	2.4223	105927.24	174.899	66.132
2017-07-11T00:43:32.683000	2017-07-11T00:43:32.805880	2.4159	105477.12	174.766	66.221
2017-07-11T00:43:41.683000	2017-07-11T00:43:41.805880	2.4123	105224.24	174.691	66.271
2017-07-11T00:43:42.658000	2017-07-11T00:43:42.780880	2.4119	105196.85	174.683	66.277
2017-07-11T00:43:43.658000	2017-07-11T00:43:43.780880	2.4115	105168.74	174.675	66.282
2017-07-11T00:43:44.658000	2017-07-11T00:43:44.780880	2.4111	105140.64	174.666	66.288
2017-07-11T00:43:52.658000	2017-07-11T00:43:52.780880	2.4079	104915.82	174.599	66.333
2017-07-11T00:43:54.658000	2017-07-11T00:43:54.780880	2.4071	104859.59	174.583	66.344
2017-07-11T00:43:59.683000	2017-07-11T00:43:59.805880	2.4051	104718.35	174.541	66.372
2017-07-11T00:44:07.658000	2017-07-11T00:44:07.780880	2.402	104494.15	174.474	66.417
2017-07-11T00:44:13.658000	2017-07-11T00:44:13.780880	2.3996	104325.43	174.424	66.451
2017-07-11T00:44:14.658000	2017-07-11T00:44:14.780880	2.3992	104297.31	174.416	66.457
2017-07-11T00:44:15.658000	2017-07-11T00:44:15.780880	2.3988	104269.2	174.407	66.463
2017-07-11T00:44:17.683000	2017-07-11T00:44:17.805880	2.398	104212.25	174.39	66.474
2017-07-11T00:44:20.658000	2017-07-11T00:44:20.780880	2.3968	104128.58	174.365	66.491
2017-07-11T00:44:36.658000	2017-07-11T00:44:36.780880	2.3904	103678.51	174.231	66.583
2017-07-11T00:44:37.658000	2017-07-11T00:44:37.780880	2.39	103650.38	174.223	66.588
2017-07-11T00:44:41.658000	2017-07-11T00:44:41.780880	2.3884	103537.83	174.189	66.611
2017-07-11T00:44:46.658000	2017-07-11T00:44:46.780880	2.3864	103397.14	174.147	66.64
2017-07-11T00:44:52.658000	2017-07-11T00:44:52.780880	2.384	103228.27	174.097	66.675
2017-07-11T00:45:04.658000	2017-07-11T00:45:04.780880	2.3793	102890.5	173.995	66.744
2017-07-11T00:45:05.658000	2017-07-11T00:45:05.780880	2.3789	102862.35	173.987	66.75
2017-07-11T00:45:19.657000	2017-07-11T00:45:19.779880	2.3733	102468.18	173.868	66.832
2017-07-11T00:45:50.657000	2017-07-11T00:45:50.779880	2.3609	101594.9	173.605	67.015
2017-07-11T00:46:14.657000	2017-07-11T00:46:14.779880	2.3513	100918.42	173.4	67.159
2017-07-11T00:46:20.657000	2017-07-11T00:46:20.779880	2.3489	100749.23	173.349	67.195
2017-07-11T00:46:30.657000	2017-07-11T00:46:30.779880	2.345	100467.22	173.263	67.255
2017-07-11T00:46:34.657000	2017-07-11T00:46:34.779880	2.3434	100354.42	173.229	67.28
2017-07-11T00:46:35.657000	2017-07-11T00:46:35.779880	2.343	100326.21	173.22	67.286
2017-07-11T00:50:14.657000	2017-07-11T00:50:14.779880	2.2553	94135.618	171.306	68.697
2017-07-11T00:50:25.657000	2017-07-11T00:50:25.779880	2.2509	93824.014	171.208	68.773
2017-07-11T01:25:52.654000	2017-07-11T01:25:52.776880	1.4178	34067.661	330.653	80.571
2017-07-11T01:25:53.654000	2017-07-11T01:25:53.776880	1.4175	34041.232	330.637	80.549
2017-07-11T01:25:55.654000	2017-07-11T01:25:55.776880	1.4168	33988.393	330.605	80.505
2017-07-11T01:26:05.654000	2017-07-11T01:26:05.776880	1.4132	33724.415	330.443	80.286
2017-07-11T01:26:07.654000	2017-07-11T01:26:07.776880	1.4125	33671.669	330.411	80.242
2017-07-11T01:26:10.654000	2017-07-11T01:26:10.776880	1.4115	33592.575	330.361	80.176
2017-07-11T01:26:11.654000	2017-07-11T01:26:11.776880	1.4111	33566.215	330.345	80.154
2017-07-11T01:26:23.654000	2017-07-11T01:26:23.776880	1.4069	33250.274	330.145	79.889
2017-07-11T01:26:34.654000	2017-07-11T01:26:34.776880	1.403	32961.179	329.959	79.644
2017-07-11T01:26:41.654000	2017-07-11T01:26:41.776880	1.4006	32777.479	329.838	79.487
2017-07-11T01:26:42.654000	2017-07-11T01:26:42.776880	1.4002	32751.249	329.821	79.465
2017-07-11T01:27:01.654000	2017-07-11T01:27:01.776880	1.3936	32253.771	329.484	79.037
2017-07-11T01:27:20.679000	2017-07-11T01:27:20.801880	1.387	31757.219	329.136	78.603
2017-07-11T01:27:22.654000	2017-07-11T01:27:22.776880	1.3863	31705.766	329.1	78.558
2017-07-11T01:27:46.654000	2017-07-11T01:27:46.776880	1.378	31081.918	328.642	78.002
2017-07-11T01:27:47.679000	2017-07-11T01:27:47.801880	1.3776	31055.335	328.622	77.978
2017-07-11T01:27:49.654000	2017-07-11T01:27:49.776880	1.377	31004.127	328.583	77.932
2017-07-11T01:27:59.654000	2017-07-11T01:27:59.776880	1.3735	30745.126	328.385	77.697
2017-07-11T01:28:03.654000	2017-07-11T01:28:03.776880	1.3721	30641.663	328.305	77.603
2017-07-11T01:28:04.654000	2017-07-11T01:28:04.776880	1.3718	30615.802	328.285	77.579
2017-07-11T01:28:16.654000	2017-07-11T01:28:16.776880	1.3677	30305.921	328.041	77.294
2017-07-11T01:28:33.654000	2017-07-11T01:28:33.776880	1.3619	29868.135	327.686	76.884
2017-07-11T01:28:57.654000	2017-07-11T01:28:57.776880	1.3538	29252.552	327.166	76.294
2017-07-11T01:29:00.654000	2017-07-11T01:29:00.776880	1.3528	29175.811	327.099	76.219
2017-07-11T01:29:14.654000	2017-07-11T01:29:14.776880	1.348	28818.316	326.783	75.867
2017-07-11T01:29:23.654000	2017-07-11T01:29:23.776880	1.345	28589.047	326.576	75.638
2017-07-11T01:29:39.654000	2017-07-11T01:29:39.776880	1.3397	28182.54	326.199	75.225
2017-07-11T01:29:40.654000	2017-07-11T01:29:40.776880	1.3393	28157.171	326.175	75.199
2017-07-11T01:29:41.654000	2017-07-11T01:29:41.776880	1.339	28131.818	326.151	75.173
2017-07-11T01:29:47.654000	2017-07-11T01:29:47.776880	1.337	27979.806	326.006	75.015
2017-07-11T01:29:53.679000	2017-07-11T01:29:53.801880	1.335	27827.362	325.86	74.856
2017-07-11T01:29:58.654000	2017-07-11T01:29:58.776880	1.3334	27701.642	325.737	74.723
2017-07-11T01:30:15.654000	2017-07-11T01:30:15.776880	1.3278	27273.092	325.31	74.263
2017-07-11T01:30:18.654000	2017-07-11T01:30:18.776880	1.3268	27197.643	325.234	74.181
2017-07-11T01:30:33.654000	2017-07-11T01:30:33.776880	1.3218	26821.166	324.844	73.763
2017-07-11T01:30:46.654000	2017-07-11T01:30:46.776880	1.3176	26495.975	324.498	73.393
2017-07-11T01:30:55.654000	2017-07-11T01:30:55.776880	1.3147	26271.434	324.255	73.132
2017-07-11T01:31:02.654000	2017-07-11T01:31:02.776880	1.3124	26097.142	324.062	72.926
2017-07-11T01:31:04.654000	2017-07-11T01:31:04.776880	1.3118	26047.396	324.007	72.867
2017-07-11T01:31:20.654000	2017-07-11T01:31:20.776880	1.3066	25650.349	323.558	72.384
2017-07-11T01:31:24.654000	2017-07-11T01:31:24.776880	1.3053	25551.343	323.444	72.261
2017-07-11T01:31:41.654000	2017-07-11T01:31:41.776880	1.2999	25131.708	322.952	71.727
2017-07-11T01:31:45.654000	2017-07-11T01:31:45.776880	1.2986	25033.245	322.835	71.598
2017-07-11T01:32:38.654000	2017-07-11T01:32:38.776880	1.2819	23738.764	321.227	69.779
2017-07-11T01:33:03.654000	2017-07-11T01:33:03.776880	1.2741	23134.992	320.449	68.834
2017-07-11T01:33:04.654000	2017-07-11T01:33:04.776880	1.2738	23110.939	320.418	68.794
2017-07-11T01:33:27.654000	2017-07-11T01:33:27.776880	1.2667	22559.691	319.706	67.866
2017-07-11T01:33:31.679000	2017-07-11T01:33:31.801880	1.2655	22463.626	319.582	67.698
2017-07-11T01:33:36.654000	2017-07-11T01:33:36.776880	1.264	22345.067	319.431	67.488
2017-07-11T01:34:11.654000	2017-07-11T01:34:11.776880	1.2534	21516.435	318.41	65.935
2017-07-11T01:34:30.654000	2017-07-11T01:34:30.776880	1.2478	21070.723	317.904	65.045
2017-07-11T01:34:34.654000	2017-07-11T01:34:34.776880	1.2466	20977.266	317.804	64.854
2017-07-11T01:34:44.654000	2017-07-11T01:34:44.776880	1.2437	20744.21	317.561	64.372
2017-07-11T01:34:50.654000	2017-07-11T01:34:50.776880	1.2419	20604.786	317.422	64.081
2017-07-11T01:35:36.679000	2017-07-11T01:35:36.801880	1.2286	19545.655	316.546	61.82
2017-07-11T01:35:43.654000	2017-07-11T01:35:43.776880	1.2266	19386.794	316.442	61.478
2017-07-11T01:36:01.654000	2017-07-11T01:36:01.776880	1.2215	18978.898	316.208	60.606
2017-07-11T01:36:52.654000	2017-07-11T01:36:52.776880	1.2073	17840.002	315.759	58.234
2017-07-11T01:37:02.654000	2017-07-11T01:37:02.776880	1.2046	17619.711	315.7	57.789
2017-07-11T01:37:32.679000	2017-07-11T01:37:32.801880	1.1965	16964.463	315.564	56.491
2017-07-11T01:37:48.654000	2017-07-11T01:37:48.776880	1.1922	16619.717	315.511	55.823
2017-07-11T01:38:54.653000	2017-07-11T01:38:54.775880	1.1752	15225.513	315.378	53.205
2017-07-11T01:39:49.653000	2017-07-11T01:39:49.775880	1.1617	14102.98	315.312	51.154
2017-07-11T01:41:12.653000	2017-07-11T01:41:12.775880	1.1425	12482.964	315.202	48.191
2017-07-11T01:41:14.653000	2017-07-11T01:41:14.775880	1.142	12445.094	315.199	48.121
2017-07-11T01:42:42.653000	2017-07-11T01:42:42.775880	1.1233	10837.217	315.006	45.066
2017-07-11T01:45:16.653000	2017-07-11T01:45:16.775880	1.095	8327.307	314.403	39.784
2017-07-11T02:09:38.651000	2017-07-11T02:09:38.773880	1.1623	12680.259	298.127	-33.559
2017-07-11T02:12:04.651000	2017-07-11T02:12:04.773880	1.1994	15710.451	297.085	-39.084
2017-07-11T02:13:33.651000	2017-07-11T02:13:33.773880	1.2239	17692.304	296.337	-42.111
2017-07-11T02:13:42.651000	2017-07-11T02:13:42.773880	1.2265	17897.768	296.257	-42.404
2017-07-11T02:14:04.651000	2017-07-11T02:14:04.773880	1.2328	18403.707	296.059	-43.112
2017-07-11T02:14:08.651000	2017-07-11T02:14:08.773880	1.2339	18496.252	296.022	-43.24
2017-07-11T02:14:27.651000	2017-07-11T02:14:27.773880	1.2394	18938.093	295.847	-43.839
2017-07-11T02:14:44.651000	2017-07-11T02:14:44.773880	1.2444	19336.551	295.688	-44.368
2017-07-11T02:15:12.651000	2017-07-11T02:15:12.773880	1.2527	19999.045	295.422	-45.225
2017-07-11T02:16:07.651000	2017-07-11T02:16:07.773880	1.2693	21321.83	294.887	-46.859
2017-07-11T02:16:18.651000	2017-07-11T02:16:18.773880	1.2727	21589.64	294.778	-47.179
2017-07-11T02:16:37.651000	2017-07-11T02:16:37.773880	1.2785	22054.666	294.589	-47.726
2017-07-11T02:16:45.676000	2017-07-11T02:16:45.798880	1.281	22251.992	294.509	-47.955
2017-07-11T02:17:01.651000	2017-07-11T02:17:01.773880	1.286	22646.372	294.349	-48.408
2017-07-11T02:17:07.676000	2017-07-11T02:17:07.798880	1.2879	22795.654	294.289	-48.578
2017-07-11T02:17:14.676000	2017-07-11T02:17:14.798880	1.2901	22969.459	294.218	-48.775
2017-07-11T02:17:26.651000	2017-07-11T02:17:26.773880	1.2939	23267.676	294.097	-49.109
2017-07-11T02:17:29.651000	2017-07-11T02:17:29.773880	1.2948	23342.556	294.067	-49.193
2017-07-11T02:17:33.651000	2017-07-11T02:17:33.773880	1.2961	23442.513	294.027	-49.304
2017-07-11T02:17:48.676000	2017-07-11T02:17:48.798880	1.3009	23819.059	293.875	-49.719
2017-07-11T02:17:52.651000	2017-07-11T02:17:52.773880	1.3021	23918.966	293.834	-49.828
2017-07-11T02:18:09.651000	2017-07-11T02:18:09.773880	1.3076	24347.549	293.662	-50.293
2017-07-11T02:18:10.651000	2017-07-11T02:18:10.773880	1.3079	24372.829	293.652	-50.32
2017-07-11T02:18:11.651000	2017-07-11T02:18:11.773880	1.3082	24398.107	293.642	-50.347
2017-07-11T02:18:12.651000	2017-07-11T02:18:12.773880	1.3085	24423.401	293.631	-50.375
2017-07-11T02:18:13.651000	2017-07-11T02:18:13.773880	1.3089	24448.702	293.621	-50.402
2017-07-11T02:18:21.650000	2017-07-11T02:18:21.772880	1.3114	24651.317	293.54	-50.619
2017-07-11T02:18:26.650000	2017-07-11T02:18:26.772880	1.313	24778.202	293.489	-50.754
2017-07-11T02:18:31.650000	2017-07-11T02:18:31.772880	1.3147	24905.259	293.438	-50.889
2017-07-11T02:18:37.650000	2017-07-11T02:18:37.772880	1.3166	25057.97	293.377	-51.05
2017-07-11T02:18:47.650000	2017-07-11T02:18:47.772880	1.3199	25313.028	293.276	-51.318
2017-07-11T02:18:54.650000	2017-07-11T02:18:54.772880	1.3222	25491.982	293.205	-51.505
2017-07-11T02:18:56.650000	2017-07-11T02:18:56.772880	1.3228	25543.17	293.184	-51.559
2017-07-11T02:18:57.650000	2017-07-11T02:18:57.772880	1.3231	25568.77	293.174	-51.585
2017-07-11T02:19:14.650000	2017-07-11T02:19:14.772880	1.3287	26005.073	293.001	-52.036
2017-07-11T02:19:22.650000	2017-07-11T02:19:22.772880	1.3313	26211.055	292.92	-52.248
2017-07-11T02:19:24.650000	2017-07-11T02:19:24.772880	1.332	26262.609	292.9	-52.3
2017-07-11T02:19:25.650000	2017-07-11T02:19:25.772880	1.3323	26288.401	292.89	-52.327
2017-07-11T02:19:55.650000	2017-07-11T02:19:55.772880	1.3423	27065.022	292.586	-53.111
2017-07-11T02:20:02.650000	2017-07-11T02:20:02.772880	1.3446	27247.038	292.515	-53.293
2017-07-11T02:20:03.675000	2017-07-11T02:20:03.797880	1.345	27273.716	292.504	-53.32
2017-07-11T02:20:15.650000	2017-07-11T02:20:15.772880	1.349	27585.856	292.384	-53.63
2017-07-11T02:20:16.650000	2017-07-11T02:20:16.772880	1.3493	27611.959	292.374	-53.655
2017-07-11T02:20:21.675000	2017-07-11T02:20:21.797880	1.351	27743.223	292.323	-53.785
2017-07-11T02:20:22.650000	2017-07-11T02:20:22.772880	1.3513	27768.711	292.313	-53.81
2017-07-11T02:20:35.650000	2017-07-11T02:20:35.772880	1.3557	28109.064	292.182	-54.144
2017-07-11T02:20:36.650000	2017-07-11T02:20:36.772880	1.356	28135.284	292.172	-54.17
2017-07-11T02:20:38.650000	2017-07-11T02:20:38.772880	1.3567	28187.744	292.152	-54.221
2017-07-11T02:20:54.650000	2017-07-11T02:20:54.772880	1.3621	28608.237	291.992	-54.629
2017-07-11T02:20:57.675000	2017-07-11T02:20:57.797880	1.3632	28687.899	291.962	-54.706
2017-07-11T02:21:15.675000	2017-07-11T02:21:15.797880	1.3693	29162.959	291.782	-55.163
2017-07-11T02:21:23.650000	2017-07-11T02:21:23.772880	1.372	29374.004	291.703	-55.364
2017-07-11T02:21:28.650000	2017-07-11T02:21:28.772880	1.3737	29506.482	291.653	-55.49
2017-07-11T02:21:46.650000	2017-07-11T02:21:46.772880	1.3799	29984.514	291.476	-55.942
2017-07-11T02:22:00.675000	2017-07-11T02:22:00.797880	1.3847	30358.139	291.338	-56.293
2017-07-11T02:22:14.650000	2017-07-11T02:22:14.772880	1.3896	30731.408	291.201	-56.64
2017-07-11T03:06:17.647000	2017-07-11T03:06:17.769880	2.4234	106395.54	312.917	-88.459
2017-07-11T03:11:03.647000	2017-07-11T03:11:03.769880	2.5367	114494.18	2.989	-88.76
2017-09-01T20:37:38.985000	2017-09-01T20:37:39.107880	2.4168	105496.83	210.191	67.698
2017-09-01T20:37:50.960000	2017-09-01T20:37:51.082880	2.412	105160.52	210.034	67.74
2017-09-01T20:38:07.960000	2017-09-01T20:38:08.082880	2.4053	104682.94	209.809	67.802
2017-09-01T20:38:28.960000	2017-09-01T20:38:29.082880	2.3969	104092.73	209.529	67.879
2017-09-01T20:38:47.960000	2017-09-01T20:38:48.082880	2.3893	103558.51	209.272	67.951
2017-09-01T20:38:54.960000	2017-09-01T20:38:55.082880	2.3866	103361.64	209.177	67.977
2017-09-01T20:38:56.960000	2017-09-01T20:38:57.082880	2.3858	103305.37	209.15	67.985
2017-09-01T20:38:59.985000	2017-09-01T20:39:00.107880	2.3846	103220.28	209.109	67.997
2017-09-01T20:39:01.960000	2017-09-01T20:39:02.082880	2.3838	103164.72	209.082	68.004
2017-09-01T20:39:03.960000	2017-09-01T20:39:04.082880	2.383	103108.46	209.055	68.012
2017-09-01T20:40:58.960000	2017-09-01T20:40:59.082880	2.3371	99869.187	207.436	68.484
2017-09-01T20:41:02.960000	2017-09-01T20:41:03.082880	2.3355	99756.38	207.378	68.502
2017-09-01T20:41:12.960000	2017-09-01T20:41:13.082880	2.3315	99474.313	207.233	68.546
2017-09-01T20:41:13.960000	2017-09-01T20:41:14.082880	2.3311	99446.107	207.218	68.55
2017-09-01T20:41:20.960000	2017-09-01T20:41:21.082880	2.3283	99248.623	207.115	68.581
2017-09-01T20:41:24.960000	2017-09-01T20:41:25.082880	2.3267	99135.759	207.056	68.599
2017-09-01T20:41:48.960000	2017-09-01T20:41:49.082880	2.3171	98458.421	206.701	68.707
2017-09-01T20:41:54.960000	2017-09-01T20:41:55.082880	2.3147	98289.03	206.611	68.734
2017-09-01T20:42:37.960000	2017-09-01T20:42:38.082880	2.2975	97074.525	205.96	68.934
2017-09-01T20:42:46.960000	2017-09-01T20:42:47.082880	2.2939	96820.189	205.822	68.977
2017-09-01T20:42:48.960000	2017-09-01T20:42:49.082880	2.2931	96763.678	205.791	68.987
2017-09-01T20:42:54.960000	2017-09-01T20:42:55.082880	2.2907	96594.094	205.699	69.016
2017-09-01T20:43:20.985000	2017-09-01T20:43:21.107880	2.2803	95858.321	205.293	69.142
2017-09-01T20:43:41.960000	2017-09-01T20:43:42.082880	2.2719	95265.065	204.961	69.246
2017-09-01T20:43:49.960000	2017-09-01T20:43:50.082880	2.2687	95038.733	204.834	69.287
2017-09-01T20:43:57.960000	2017-09-01T20:43:58.082880	2.2654	94812.362	204.706	69.327
2017-09-01T20:44:02.960000	2017-09-01T20:44:03.082880	2.2634	94670.879	204.625	69.352
2017-09-01T20:44:13.960000	2017-09-01T20:44:14.082880	2.259	94359.553	204.447	69.409
2017-09-01T20:44:20.960000	2017-09-01T20:44:21.082880	2.2562	94161.404	204.334	69.445
2017-09-01T20:44:25.959000	2017-09-01T20:44:26.081880	2.2542	94019.877	204.252	69.471
2017-09-01T20:44:45.959000	2017-09-01T20:44:46.081880	2.2462	93453.564	203.924	69.575
2017-09-01T20:44:47.959000	2017-09-01T20:44:48.081880	2.2454	93396.916	203.891	69.586
2017-09-01T20:44:58.959000	2017-09-01T20:44:59.081880	2.241	93085.36	203.708	69.644
2017-09-01T20:45:00.959000	2017-09-01T20:45:01.081880	2.2402	93028.692	203.675	69.654
2017-09-01T20:45:03.959000	2017-09-01T20:45:04.081880	2.239	92943.715	203.625	69.67
2017-09-01T20:45:15.959000	2017-09-01T20:45:16.081880	2.2342	92603.73	203.423	69.735
2017-09-01T20:45:28.959000	2017-09-01T20:45:29.081880	2.229	92235.335	203.204	69.805
2017-09-01T20:45:30.959000	2017-09-01T20:45:31.081880	2.2282	92178.662	203.17	69.816
2017-09-01T20:45:40.959000	2017-09-01T20:45:41.081880	2.2241	91895.22	202.999	69.87
2017-09-01T20:45:54.959000	2017-09-01T20:45:55.081880	2.2185	91498.343	202.759	69.948
2017-09-01T20:46:34.959000	2017-09-01T20:46:35.081880	2.2025	90363.903	202.06	70.172
2017-09-01T20:46:44.959000	2017-09-01T20:46:45.081880	2.1985	90080.188	201.882	70.229
2017-09-01T20:46:50.959000	2017-09-01T20:46:51.081880	2.196	89909.948	201.775	70.263
2017-09-01T20:47:27.959000	2017-09-01T20:47:28.081880	2.1812	88859.768	201.105	70.478
2017-09-01T20:47:45.959000	2017-09-01T20:47:46.081880	2.174	88348.668	200.772	70.585
2017-09-01T20:48:11.959000	2017-09-01T20:48:12.081880	2.1635	87610.21	200.285	70.74
2017-09-01T20:48:12.959000	2017-09-01T20:48:13.081880	2.1631	87581.795	200.266	70.746
2017-09-01T21:09:31.958000	2017-09-01T21:09:32.080880	1.653	51279.832	147.911	79.244
2017-09-01T21:09:34.958000	2017-09-01T21:09:35.080880	1.6518	51195.876	147.649	79.254
2017-09-01T21:09:53.983000	2017-09-01T21:09:54.105880	1.6444	50663.727	145.968	79.313
2017-09-01T21:10:04.983000	2017-09-01T21:10:05.105880	1.6402	50356.292	144.977	79.343
2017-09-01T21:10:38.958000	2017-09-01T21:10:39.080880	1.627	49407.912	141.835	79.42
2017-09-01T21:11:06.982000	2017-09-01T21:11:07.104880	1.6162	48627.065	139.154	79.464
2017-09-01T21:11:13.982000	2017-09-01T21:11:14.104880	1.6135	48432.223	138.471	79.472
2017-09-01T21:11:16.957000	2017-09-01T21:11:17.079880	1.6124	48349.441	138.18	79.475
2017-09-01T21:11:19.957000	2017-09-01T21:11:20.079880	1.6112	48265.978	137.886	79.477
2017-09-01T21:12:33.957000	2017-09-01T21:12:34.079880	1.5829	46212.451	130.375	79.465
2017-09-01T21:13:35.957000	2017-09-01T21:13:36.079880	1.5593	44500.223	123.801	79.322
2017-09-01T21:16:45.957000	2017-09-01T21:16:46.079880	1.4882	39309.556	103.437	77.984
2017-09-01T21:20:58.957000	2017-09-01T21:20:59.079880	1.3973	32570.608	80.368	73.818
2017-09-01T21:22:07.957000	2017-09-01T21:22:08.079880	1.3733	30776.745	75.4	72.238
2017-09-01T21:22:52.957000	2017-09-01T21:22:53.079880	1.358	29618.921	72.49	71.127
2017-09-01T21:23:17.957000	2017-09-01T21:23:18.079880	1.3495	28980.095	70.984	70.486
2017-09-01T21:23:28.957000	2017-09-01T21:23:29.079880	1.3458	28700.047	70.346	70.199
2017-09-01T21:23:32.982000	2017-09-01T21:23:33.104880	1.3445	28597.736	70.116	70.093
2017-09-01T21:23:38.957000	2017-09-01T21:23:39.079880	1.3425	28446.023	69.779	69.936
2017-09-01T21:23:39.957000	2017-09-01T21:23:40.079880	1.3422	28420.647	69.723	69.909
2017-09-01T21:23:47.957000	2017-09-01T21:23:48.079880	1.3395	28217.861	69.279	69.697
2017-09-01T21:23:48.957000	2017-09-01T21:23:49.079880	1.3391	28192.535	69.224	69.671
2017-09-01T21:23:51.957000	2017-09-01T21:23:52.079880	1.3381	28116.601	69.06	69.591
2017-09-01T21:23:54.957000	2017-09-01T21:23:55.079880	1.3371	28040.707	68.897	69.51
2017-09-01T21:23:55.957000	2017-09-01T21:23:56.079880	1.3368	28015.425	68.843	69.484
2017-09-01T21:24:04.957000	2017-09-01T21:24:05.079880	1.3338	27788.111	68.361	69.242
2017-09-01T21:24:12.957000	2017-09-01T21:24:13.079880	1.3312	27586.429	67.941	69.026
2017-09-01T21:24:17.981000	2017-09-01T21:24:18.103880	1.3295	27459.968	67.682	68.889
2017-09-01T21:24:22.956000	2017-09-01T21:24:23.078880	1.3279	27334.875	67.427	68.754
2017-09-01T21:24:24.956000	2017-09-01T21:24:25.078880	1.3272	27284.63	67.326	68.699
2017-09-01T21:24:32.956000	2017-09-01T21:24:33.078880	1.3246	27083.868	66.925	68.48
2017-09-01T21:24:35.981000	2017-09-01T21:24:36.103880	1.3236	27008.058	66.775	68.397
2017-09-01T21:24:37.956000	2017-09-01T21:24:38.078880	1.3229	26958.588	66.677	68.343
2017-09-01T21:24:39.956000	2017-09-01T21:24:40.078880	1.3223	26908.516	66.58	68.288
2017-09-01T21:24:40.956000	2017-09-01T21:24:41.078880	1.322	26883.485	66.531	68.261
2017-09-01T21:24:43.956000	2017-09-01T21:24:44.078880	1.321	26808.447	66.385	68.178
2017-09-01T21:24:51.956000	2017-09-01T21:24:52.078880	1.3184	26608.584	66.001	67.956
2017-09-01T21:24:54.956000	2017-09-01T21:24:55.078880	1.3174	26533.737	65.859	67.873
2017-09-01T21:24:55.956000	2017-09-01T21:24:56.078880	1.3171	26508.8	65.812	67.845
2017-09-01T21:24:56.956000	2017-09-01T21:24:57.078880	1.3167	26483.861	65.765	67.818
2017-09-01T21:24:57.956000	2017-09-01T21:24:58.078880	1.3164	26458.937	65.718	67.79
2017-09-01T21:25:05.956000	2017-09-01T21:25:06.078880	1.3138	26259.754	65.346	67.567
2017-09-01T21:25:10.956000	2017-09-01T21:25:11.078880	1.3122	26135.463	65.117	67.427
2017-09-01T21:25:14.956000	2017-09-01T21:25:15.078880	1.3109	26036.147	64.936	67.315
2017-09-01T21:25:19.956000	2017-09-01T21:25:20.078880	1.3093	25912.129	64.713	67.175
2017-09-01T21:25:21.956000	2017-09-01T21:25:22.078880	1.3086	25862.568	64.624	67.119
2017-09-01T21:25:23.956000	2017-09-01T21:25:24.078880	1.308	25813.031	64.536	67.062
2017-09-01T21:25:26.956000	2017-09-01T21:25:27.078880	1.307	25738.777	64.404	66.978
2017-09-01T21:25:36.956000	2017-09-01T21:25:37.078880	1.3038	25491.666	63.971	66.696
2017-09-01T21:25:40.956000	2017-09-01T21:25:41.078880	1.3025	25393.002	63.801	66.583
2017-09-01T21:25:44.956000	2017-09-01T21:25:45.078880	1.3012	25294.437	63.633	66.469
2017-09-01T21:25:48.981000	2017-09-01T21:25:49.103880	1.2999	25195.366	63.465	66.355
2017-09-01T21:25:49.981000	2017-09-01T21:25:50.103880	1.2996	25170.767	63.423	66.326
2017-09-01T21:25:50.956000	2017-09-01T21:25:51.078880	1.2993	25146.79	63.383	66.299
2017-09-01T21:25:55.956000	2017-09-01T21:25:56.078880	1.2977	25023.93	63.178	66.156
2017-09-01T21:25:56.956000	2017-09-01T21:25:57.078880	1.2974	24999.376	63.137	66.128
2017-09-01T21:25:58.956000	2017-09-01T21:25:59.078880	1.2968	24950.293	63.056	66.071
2017-09-01T21:26:01.956000	2017-09-01T21:26:02.078880	1.2958	24876.712	62.935	65.985
2017-09-01T21:26:03.956000	2017-09-01T21:26:04.078880	1.2952	24827.691	62.854	65.928
2017-09-01T21:26:05.981000	2017-09-01T21:26:06.103880	1.2945	24778.088	62.774	65.87
2017-09-01T21:26:06.981000	2017-09-01T21:26:07.103880	1.2942	24753.604	62.734	65.842
2017-09-01T21:26:07.981000	2017-09-01T21:26:08.103880	1.2939	24729.126	62.694	65.813
2017-09-01T21:26:08.956000	2017-09-01T21:26:09.078880	1.2936	24705.262	62.655	65.785
2017-09-01T21:26:09.956000	2017-09-01T21:26:10.078880	1.2933	24680.796	62.616	65.757
2017-09-01T21:26:10.956000	2017-09-01T21:26:11.078880	1.293	24656.337	62.577	65.728
2017-09-01T21:26:11.956000	2017-09-01T21:26:12.078880	1.2926	24631.884	62.537	65.699
2017-09-01T21:26:12.956000	2017-09-01T21:26:13.078880	1.2923	24607.437	62.498	65.671
2017-09-01T21:26:22.956000	2017-09-01T21:26:23.078880	1.2892	24363.353	62.111	65.384
2017-09-01T21:26:27.956000	2017-09-01T21:26:28.078880	1.2876	24241.564	61.921	65.24
2017-09-01T21:26:33.956000	2017-09-01T21:26:34.078880	1.2857	24095.64	61.696	65.068
2017-09-01T21:26:34.956000	2017-09-01T21:26:35.078880	1.2854	24071.346	61.659	65.039
2017-09-01T21:26:41.981000	2017-09-01T21:26:42.103880	1.2832	23900.865	61.4	64.836
2017-09-01T21:26:43.956000	2017-09-01T21:26:44.078880	1.2826	23853.001	61.328	64.779
2017-09-01T21:26:47.956000	2017-09-01T21:26:48.078880	1.2813	23756.138	61.184	64.664
2017-09-01T21:26:48.956000	2017-09-01T21:26:49.078880	1.281	23731.94	61.148	64.635
2017-09-01T21:26:50.956000	2017-09-01T21:26:51.078880	1.2804	23683.571	61.076	64.577
2017-09-01T21:26:51.956000	2017-09-01T21:26:52.078880	1.2801	23659.391	61.041	64.548
2017-09-01T21:26:55.956000	2017-09-01T21:26:56.078880	1.2788	23562.76	60.899	64.432
2017-09-01T21:26:58.956000	2017-09-01T21:26:59.078880	1.2779	23490.357	60.794	64.345
2017-09-01T21:26:59.981000	2017-09-01T21:27:00.103880	1.2776	23465.634	60.758	64.315
2017-09-01T21:27:04.956000	2017-09-01T21:27:05.078880	1.276	23345.754	60.585	64.171
2017-09-01T21:27:05.956000	2017-09-01T21:27:06.078880	1.2757	23321.678	60.55	64.142
2017-09-01T21:27:06.956000	2017-09-01T21:27:07.078880	1.2754	23297.607	60.516	64.113
2017-09-01T21:27:07.956000	2017-09-01T21:27:08.078880	1.2751	23273.544	60.482	64.084
2017-09-01T21:27:11.956000	2017-09-01T21:27:12.078880	1.2739	23177.375	60.345	63.968
2017-09-01T21:27:12.956000	2017-09-01T21:27:13.078880	1.2736	23153.351	60.311	63.939
2017-09-01T21:27:13.956000	2017-09-01T21:27:14.078880	1.2733	23129.333	60.278	63.91
2017-09-01T21:27:14.956000	2017-09-01T21:27:15.078880	1.2729	23105.321	60.244	63.881
2017-09-01T21:27:23.956000	2017-09-01T21:27:24.078880	1.2702	22889.565	59.944	63.619
2017-09-01T21:27:24.956000	2017-09-01T21:27:25.078880	1.2699	22865.624	59.911	63.589
2017-09-01T21:27:25.956000	2017-09-01T21:27:26.078880	1.2696	22841.696	59.878	63.56
2017-09-01T21:27:26.981000	2017-09-01T21:27:27.103880	1.2692	22817.18	59.845	63.53
2017-09-01T21:27:32.956000	2017-09-01T21:27:33.078880	1.2674	22674.403	59.651	63.356
2017-09-01T21:27:33.956000	2017-09-01T21:27:34.078880	1.2671	22650.534	59.618	63.327
2017-09-01T21:27:38.956000	2017-09-01T21:27:39.078880	1.2656	22531.304	59.459	63.181
2017-09-01T21:27:39.956000	2017-09-01T21:27:40.078880	1.2653	22507.48	59.427	63.151
2017-09-01T21:27:40.956000	2017-09-01T21:27:41.078880	1.265	22483.671	59.395	63.122
2017-09-01T21:27:42.956000	2017-09-01T21:27:43.078880	1.2644	22436.062	59.332	63.064
2017-09-01T21:27:47.956000	2017-09-01T21:27:48.078880	1.2628	22317.169	59.176	62.917
2017-09-01T21:27:48.956000	2017-09-01T21:27:49.078880	1.2625	22293.417	59.145	62.888
2017-09-01T21:27:49.956000	2017-09-01T21:27:50.078880	1.2622	22269.672	59.114	62.859
2017-09-01T21:27:51.956000	2017-09-01T21:27:52.078880	1.2616	22222.199	59.052	62.8
2017-09-01T21:27:54.981000	2017-09-01T21:27:55.103880	1.2607	22150.457	58.959	62.711
2017-09-01T21:27:55.981000	2017-09-01T21:27:56.103880	1.2604	22126.757	58.928	62.682
2017-09-01T21:27:56.956000	2017-09-01T21:27:57.078880	1.2601	22103.66	58.899	62.654
2017-09-01T21:27:57.956000	2017-09-01T21:27:58.078880	1.2598	22079.972	58.868	62.624
2017-09-01T21:27:59.956000	2017-09-01T21:28:00.078880	1.2592	22032.623	58.808	62.566
2017-09-01T21:28:00.956000	2017-09-01T21:28:01.078880	1.2589	22008.963	58.778	62.536
2017-09-01T21:28:05.956000	2017-09-01T21:28:06.078880	1.2574	21890.776	58.628	62.389
2017-09-01T21:28:06.956000	2017-09-01T21:28:07.078880	1.2571	21867.161	58.598	62.36
2017-09-01T21:28:07.956000	2017-09-01T21:28:08.078880	1.2568	21843.552	58.568	62.331
2017-09-01T21:28:08.956000	2017-09-01T21:28:09.078880	1.2565	21819.957	58.539	62.301
2017-09-01T21:28:14.956000	2017-09-01T21:28:15.078880	1.2547	21678.527	58.363	62.125
2017-09-01T21:28:15.956000	2017-09-01T21:28:16.078880	1.2544	21654.984	58.333	62.095
2017-09-01T21:28:16.956000	2017-09-01T21:28:17.078880	1.2541	21631.447	58.304	62.066
2017-09-01T21:28:18.956000	2017-09-01T21:28:19.078880	1.2535	21584.4	58.246	62.007
2017-09-01T21:28:20.981000	2017-09-01T21:28:21.103880	1.2529	21536.805	58.188	61.947
2017-09-01T21:28:21.956000	2017-09-01T21:28:22.078880	1.2526	21513.897	58.16	61.919
2017-09-01T21:28:24.956000	2017-09-01T21:28:25.078880	1.2517	21443.458	58.074	61.83
2017-09-01T21:28:24.956000	2017-09-01T21:28:25.078880	1.2517	21443.458	58.074	61.83
2017-09-01T21:28:26.956000	2017-09-01T21:28:27.078880	1.2511	21396.544	58.018	61.771
2017-09-01T21:28:30.981000	2017-09-01T21:28:31.103880	1.2499	21302.215	57.904	61.653
2017-09-01T21:28:33.956000	2017-09-01T21:28:34.078880	1.249	21232.583	57.821	61.565
2017-09-01T21:28:34.956000	2017-09-01T21:28:35.078880	1.2487	21209.2	57.793	61.535
2017-09-01T21:28:37.956000	2017-09-01T21:28:38.078880	1.2478	21139.077	57.71	61.447
2017-09-01T21:28:41.956000	2017-09-01T21:28:42.078880	1.2466	21045.703	57.6	61.328
2017-09-01T21:28:42.956000	2017-09-01T21:28:43.078880	1.2463	21022.376	57.573	61.299
2017-09-01T21:28:48.956000	2017-09-01T21:28:49.078880	1.2446	20882.609	57.41	61.121
2017-09-01T21:28:54.956000	2017-09-01T21:28:55.078880	1.2428	20743.147	57.249	60.944
2017-09-01T21:28:55.956000	2017-09-01T21:28:56.078880	1.2425	20719.935	57.223	60.914
2017-09-01T21:28:56.981000	2017-09-01T21:28:57.103880	1.2422	20696.146	57.196	60.883
2017-09-01T21:28:57.981000	2017-09-01T21:28:58.103880	1.2419	20672.946	57.169	60.854
2017-09-01T21:28:58.956000	2017-09-01T21:28:59.078880	1.2416	20650.336	57.144	60.825
2017-09-01T21:29:03.956000	2017-09-01T21:29:04.078880	1.2402	20534.519	57.013	60.677
2017-09-01T21:29:06.956000	2017-09-01T21:29:07.078880	1.2393	20465.135	56.935	60.588
2017-09-01T21:29:13.956000	2017-09-01T21:29:14.078880	1.2372	20303.525	56.756	60.38
2017-09-01T21:29:15.956000	2017-09-01T21:29:16.078880	1.2367	20257.426	56.705	60.32
2017-09-01T21:29:16.956000	2017-09-01T21:29:17.078880	1.2364	20234.394	56.68	60.29
2017-09-01T21:29:17.956000	2017-09-01T21:29:18.078880	1.2361	20211.368	56.655	60.261
2017-09-01T21:29:17.956000	2017-09-01T21:29:18.078880	1.2361	20211.368	56.655	60.261
2017-09-01T21:29:22.956000	2017-09-01T21:29:23.078880	1.2346	20096.365	56.53	60.112
2017-09-01T21:29:24.981000	2017-09-01T21:29:25.103880	1.234	20049.851	56.479	60.051
2017-09-01T21:29:25.956000	2017-09-01T21:29:26.078880	1.2338	20027.468	56.455	60.022
2017-09-01T21:29:26.956000	2017-09-01T21:29:27.078880	1.2335	20004.523	56.43	59.993
2017-09-01T21:29:27.956000	2017-09-01T21:29:28.078880	1.2332	19981.585	56.406	59.963
2017-09-01T21:29:29.956000	2017-09-01T21:29:30.078880	1.2326	19935.734	56.357	59.903
2017-09-01T21:29:33.956000	2017-09-01T21:29:34.078880	1.2315	19844.133	56.259	59.784
2017-09-01T21:29:41.956000	2017-09-01T21:29:42.078880	1.2292	19661.37	56.067	59.545
2017-09-01T21:29:43.956000	2017-09-01T21:29:44.078880	1.2286	19615.769	56.019	59.485
2017-09-01T21:29:45.956000	2017-09-01T21:29:46.078880	1.228	19570.2	55.971	59.425
2017-09-01T21:29:46.956000	2017-09-01T21:29:47.078880	1.2277	19547.438	55.948	59.395
2017-09-01T21:29:50.956000	2017-09-01T21:29:51.078880	1.2266	19456.451	55.854	59.276
2017-09-01T21:29:51.956000	2017-09-01T21:29:52.078880	1.2263	19433.729	55.831	59.246
2017-09-01T21:29:52.956000	2017-09-01T21:29:53.078880	1.226	19411.012	55.807	59.216
2017-09-01T21:29:54.956000	2017-09-01T21:29:55.078880	1.2254	19365.606	55.761	59.156
2017-09-01T21:29:55.956000	2017-09-01T21:29:56.078880	1.2252	19342.925	55.738	59.126
2017-09-01T21:29:55.956000	2017-09-01T21:29:56.078880	1.2252	19342.925	55.738	59.126
2017-09-01T21:29:56.956000	2017-09-01T21:29:57.078880	1.2249	19320.241	55.714	59.096
2017-09-01T21:29:58.956000	2017-09-01T21:29:59.078880	1.2243	19274.919	55.668	59.036
2017-09-01T21:30:00.956000	2017-09-01T21:30:01.078880	1.2237	19229.621	55.623	58.976
2017-09-01T21:30:06.956000	2017-09-01T21:30:07.078880	1.222	19093.968	55.486	58.796
2017-09-01T21:30:09.956000	2017-09-01T21:30:10.078880	1.2212	19026.268	55.419	58.706
2017-09-01T21:30:11.956000	2017-09-01T21:30:12.078880	1.2206	18981.183	55.374	58.646
2017-09-01T21:30:12.956000	2017-09-01T21:30:13.078880	1.2203	18958.649	55.351	58.616
2017-09-01T21:30:19.956000	2017-09-01T21:30:20.078880	1.2184	18801.207	55.197	58.405
2017-09-01T21:30:20.956000	2017-09-01T21:30:21.078880	1.2181	18778.749	55.175	58.375
2017-09-01T21:30:21.956000	2017-09-01T21:30:22.078880	1.2178	18756.305	55.153	58.345
2017-09-01T21:30:26.981000	2017-09-01T21:30:27.103880	1.2164	18643.667	55.043	58.193
2017-09-01T21:30:34.956000	2017-09-01T21:30:35.078880	1.2142	18465.389	54.872	57.953
2017-09-01T21:30:36.956000	2017-09-01T21:30:37.078880	1.2136	18420.784	54.83	57.892
2017-09-01T21:30:39.956000	2017-09-01T21:30:40.078880	1.2128	18353.939	54.766	57.802
2017-09-01T21:30:45.956000	2017-09-01T21:30:46.078880	1.2111	18220.511	54.641	57.62
2017-09-01T21:30:46.956000	2017-09-01T21:30:47.078880	1.2109	18198.307	54.62	57.59
2017-09-01T21:30:48.956000	2017-09-01T21:30:49.078880	1.2103	18153.927	54.579	57.529
2017-09-01T21:30:49.956000	2017-09-01T21:30:50.078880	1.21	18131.751	54.558	57.499
2017-09-01T21:30:51.956000	2017-09-01T21:30:52.078880	1.2095	18087.434	54.517	57.438
2017-09-01T21:30:56.956000	2017-09-01T21:30:57.078880	1.2081	17976.81	54.415	57.287
2017-09-01T21:30:57.956000	2017-09-01T21:30:58.078880	1.2078	17954.718	54.394	57.256
2017-09-01T21:30:59.956000	2017-09-01T21:31:00.078880	1.2073	17910.552	54.354	57.196
2017-09-01T21:31:00.956000	2017-09-01T21:31:01.078880	1.207	17888.487	54.334	57.165
2017-09-01T21:31:04.956000	2017-09-01T21:31:05.078880	1.2059	17800.331	54.253	57.044
2017-09-01T21:31:10.956000	2017-09-01T21:31:11.078880	1.2043	17668.39	54.134	56.861
2017-09-01T21:31:20.981000	2017-09-01T21:31:21.103880	1.2016	17448.762	53.938	56.555
2017-09-01T21:31:22.956000	2017-09-01T21:31:23.078880	1.201	17405.619	53.899	56.495
2017-09-01T21:31:25.956000	2017-09-01T21:31:26.078880	1.2002	17340.155	53.842	56.403
2017-09-01T21:31:28.956000	2017-09-01T21:31:29.078880	1.1994	17274.79	53.784	56.312
2017-09-01T21:31:31.956000	2017-09-01T21:31:32.078880	1.1986	17209.506	53.727	56.22
2017-09-01T21:31:34.956000	2017-09-01T21:31:35.078880	1.1978	17144.33	53.67	56.128
2017-09-01T21:31:37.956000	2017-09-01T21:31:38.078880	1.197	17079.237	53.614	56.036
2017-09-01T21:31:38.956000	2017-09-01T21:31:39.078880	1.1967	17057.563	53.595	56.006
2017-09-01T21:31:40.956000	2017-09-01T21:31:41.078880	1.1962	17014.242	53.558	55.944
2017-09-01T21:31:44.956000	2017-09-01T21:31:45.078880	1.1951	16927.737	53.484	55.822
2017-09-01T21:31:46.956000	2017-09-01T21:31:47.078880	1.1946	16884.543	53.447	55.76
2017-09-01T21:31:48.981000	2017-09-01T21:31:49.103880	1.1941	16840.858	53.409	55.698
2017-09-01T21:31:53.956000	2017-09-01T21:31:54.078880	1.1927	16733.713	53.318	55.545
2017-09-01T21:31:55.956000	2017-09-01T21:31:56.078880	1.1922	16690.71	53.282	55.483
2017-09-01T21:31:59.956000	2017-09-01T21:32:00.078880	1.1912	16604.847	53.21	55.36
2017-09-01T21:32:04.956000	2017-09-01T21:32:05.078880	1.1898	16497.755	53.12	55.206
2017-09-01T21:32:08.956000	2017-09-01T21:32:09.078880	1.1888	16412.274	53.049	55.082
2017-09-01T21:32:09.956000	2017-09-01T21:32:10.078880	1.1885	16390.933	53.032	55.051
2017-09-01T21:32:11.956000	2017-09-01T21:32:12.078880	1.188	16348.286	52.996	54.99
2017-09-01T21:32:12.956000	2017-09-01T21:32:13.078880	1.1878	16326.972	52.979	54.959
2017-09-01T21:32:14.956000	2017-09-01T21:32:15.078880	1.1872	16284.388	52.944	54.897
2017-09-01T21:32:17.956000	2017-09-01T21:32:18.078880	1.1865	16220.6	52.891	54.804
2017-09-01T21:32:18.956000	2017-09-01T21:32:19.078880	1.1862	16199.358	52.874	54.773
2017-09-01T21:32:19.956000	2017-09-01T21:32:20.078880	1.1859	16178.123	52.856	54.742
2017-09-01T21:32:21.956000	2017-09-01T21:32:22.078880	1.1854	16135.697	52.822	54.68
2017-09-01T21:32:24.981000	2017-09-01T21:32:25.103880	1.1846	16071.6	52.77	54.586
2017-09-01T21:32:28.956000	2017-09-01T21:32:29.078880	1.1836	15987.539	52.701	54.463
2017-09-01T21:32:29.956000	2017-09-01T21:32:30.078880	1.1833	15966.428	52.684	54.432
2017-09-01T21:32:31.956000	2017-09-01T21:32:32.078880	1.1828	15924.214	52.65	54.369
2017-09-01T21:32:36.956000	2017-09-01T21:32:37.078880	1.1815	15818.901	52.566	54.214
2017-09-01T21:32:42.981000	2017-09-01T21:32:43.103880	1.18	15692.379	52.465	54.026
2017-09-01T21:32:44.981000	2017-09-01T21:32:45.103880	1.1795	15650.47	52.431	53.964
2017-09-01T21:32:45.956000	2017-09-01T21:32:46.078880	1.1792	15630.057	52.415	53.933
2017-09-01T21:32:46.956000	2017-09-01T21:32:47.078880	1.179	15609.131	52.399	53.902
2017-09-01T21:32:49.956000	2017-09-01T21:32:50.078880	1.1782	15546.426	52.349	53.808
2017-09-01T21:32:51.956000	2017-09-01T21:32:52.078880	1.1777	15504.675	52.316	53.746
2017-09-01T21:32:57.956000	2017-09-01T21:32:58.078880	1.1762	15379.713	52.218	53.558
2017-09-01T21:32:58.956000	2017-09-01T21:32:59.078880	1.176	15358.925	52.202	53.527
2017-09-01T21:32:59.981000	2017-09-01T21:33:00.103880	1.1757	15337.63	52.185	53.494
2017-09-01T21:33:00.956000	2017-09-01T21:33:01.078880	1.1754	15317.392	52.169	53.464
2017-09-01T21:33:07.956000	2017-09-01T21:33:08.078880	1.1737	15172.382	52.057	53.244
2017-09-01T21:33:08.981000	2017-09-01T21:33:09.103880	1.1734	15151.197	52.04	53.212
2017-09-01T21:33:09.956000	2017-09-01T21:33:10.078880	1.1732	15131.052	52.025	53.181
2017-09-01T21:33:13.956000	2017-09-01T21:33:14.078880	1.1722	15048.546	51.961	53.055
2017-09-01T21:33:15.956000	2017-09-01T21:33:16.078880	1.1717	15007.363	51.929	52.992
2017-09-01T21:33:17.981000	2017-09-01T21:33:18.103880	1.1712	14965.718	51.897	52.929
2017-09-01T21:33:34.956000	2017-09-01T21:33:35.078880	1.167	14618.543	51.634	52.392
2017-09-01T21:33:36.956000	2017-09-01T21:33:37.078880	1.1665	14577.873	51.603	52.329
2017-09-01T21:33:41.956000	2017-09-01T21:33:42.078880	1.1653	14476.404	51.527	52.17
2017-09-01T21:33:46.956000	2017-09-01T21:33:47.078880	1.1641	14375.253	51.451	52.011
2017-09-01T21:33:50.956000	2017-09-01T21:33:51.078880	1.1631	14294.548	51.391	51.884
2017-09-01T21:33:51.956000	2017-09-01T21:33:52.078880	1.1629	14274.405	51.376	51.852
2017-09-01T21:33:54.956000	2017-09-01T21:33:55.078880	1.1621	14214.051	51.331	51.756
2017-09-01T21:33:55.956000	2017-09-01T21:33:56.078880	1.1619	14193.96	51.316	51.724
2017-09-01T21:33:57.956000	2017-09-01T21:33:58.078880	1.1614	14153.808	51.287	51.661
2017-09-01T21:34:04.956000	2017-09-01T21:34:05.078880	1.1597	14013.693	51.183	51.437
2017-09-01T21:34:06.956000	2017-09-01T21:34:07.078880	1.1593	13973.772	51.154	51.373
2017-09-01T21:34:16.956000	2017-09-01T21:34:17.078880	1.1569	13774.943	51.009	51.052
2017-09-01T21:34:19.956000	2017-09-01T21:34:20.078880	1.1562	13715.544	50.965	50.956
2017-09-01T21:34:22.956000	2017-09-01T21:34:23.078880	1.1555	13656.264	50.922	50.859
2017-09-01T21:34:23.956000	2017-09-01T21:34:24.078880	1.1552	13636.532	50.908	50.827
2017-09-01T21:34:25.956000	2017-09-01T21:34:26.078880	1.1548	13597.106	50.879	50.763
2017-09-01T21:34:34.956000	2017-09-01T21:34:35.078880	1.1526	13420.33	50.752	50.472
2017-09-01T21:34:36.956000	2017-09-01T21:34:37.078880	1.1522	13381.197	50.723	50.408
2017-09-01T21:34:39.956000	2017-09-01T21:34:40.078880	1.1515	13322.589	50.681	50.311
2017-09-01T21:34:45.956000	2017-09-01T21:34:46.078880	1.1501	13205.736	50.597	50.117
2017-09-01T21:34:48.981000	2017-09-01T21:34:49.103880	1.1494	13147.009	50.555	50.018
2017-09-01T21:34:49.981000	2017-09-01T21:34:50.103880	1.1492	13127.625	50.542	49.986
2017-09-01T21:34:50.956000	2017-09-01T21:34:51.078880	1.1489	13108.731	50.528	49.954
2017-09-01T21:34:54.956000	2017-09-01T21:34:55.078880	1.148	13031.369	50.473	49.824
2017-09-01T21:34:57.956000	2017-09-01T21:34:58.078880	1.1473	12973.498	50.432	49.727
2017-09-01T21:35:01.956000	2017-09-01T21:35:02.078880	1.1464	12896.517	50.377	49.596
2017-09-01T21:35:09.956000	2017-09-01T21:35:10.078880	1.1446	12743.221	50.268	49.335
2017-09-01T21:35:12.956000	2017-09-01T21:35:13.078880	1.1439	12685.962	50.228	49.237
2017-09-01T21:35:17.956000	2017-09-01T21:35:18.078880	1.1428	12590.815	50.161	49.074
2017-09-01T21:35:19.956000	2017-09-01T21:35:20.078880	1.1424	12552.849	50.134	49.008
2017-09-01T21:35:23.981000	2017-09-01T21:35:24.103880	1.1415	12476.621	50.08	48.876
2017-09-01T21:35:34.956000	2017-09-01T21:35:35.078880	1.1391	12269.938	49.935	48.515
2017-09-01T21:35:43.956000	2017-09-01T21:35:44.078880	1.1371	12101.731	49.817	48.218
2017-09-01T21:35:44.956000	2017-09-01T21:35:45.078880	1.1369	12083.117	49.804	48.185
2017-09-01T21:35:45.956000	2017-09-01T21:35:46.078880	1.1366	12064.51	49.791	48.152
2017-09-01T21:35:54.956000	2017-09-01T21:35:55.078880	1.1347	11897.745	49.675	47.855
2017-09-01T21:36:04.956000	2017-09-01T21:36:05.078880	1.1326	11713.845	49.547	47.523
2017-09-01T21:36:05.956000	2017-09-01T21:36:06.078880	1.1323	11695.536	49.534	47.489
2017-09-01T21:36:11.956000	2017-09-01T21:36:12.078880	1.1311	11585.996	49.458	47.29
2017-09-01T21:36:12.956000	2017-09-01T21:36:13.078880	1.1309	11567.789	49.445	47.256
2017-09-01T21:36:13.956000	2017-09-01T21:36:14.078880	1.1306	11549.599	49.433	47.223
2017-09-01T21:36:36.956000	2017-09-01T21:36:37.078880	1.1258	11135.441	49.145	46.454
2017-09-01T21:36:38.981000	2017-09-01T21:36:39.103880	1.1254	11099.37	49.12	46.386
2017-09-01T21:36:51.981000	2017-09-01T21:36:52.103880	1.1228	10869.293	48.96	45.948
2017-09-01T21:36:58.956000	2017-09-01T21:36:59.078880	1.1214	10746.947	48.874	45.713
2017-09-01T21:37:20.981000	2017-09-01T21:37:21.103880	1.117	10365.711	48.608	44.967
2017-09-01T21:37:27.956000	2017-09-01T21:37:28.078880	1.1156	10246.623	48.525	44.73
2017-09-01T21:38:06.980000	2017-09-01T21:38:07.102880	1.1082	9595.271	48.065	43.398
2017-09-01T21:38:28.955000	2017-09-01T21:38:29.077880	1.1043	9239.957	47.811	42.644
2017-09-01T21:38:29.955000	2017-09-01T21:38:30.077880	1.1041	9223.985	47.799	42.609
2017-09-01T21:38:38.955000	2017-09-01T21:38:39.077880	1.1025	9081.069	47.696	42.3
2017-09-01T21:38:39.955000	2017-09-01T21:38:40.077880	1.1023	9065.283	47.685	42.265
2017-09-01T21:38:47.955000	2017-09-01T21:38:48.077880	1.1009	8939.6	47.593	41.989
2017-09-01T21:39:13.955000	2017-09-01T21:39:14.077880	1.0964	8539.172	47.298	41.092
2017-09-01T21:39:44.980000	2017-09-01T21:39:45.102880	1.0914	8077.805	46.95	40.021
2017-09-01T21:40:09.955000	2017-09-01T21:40:10.077880	1.0875	7719.798	46.673	39.159
2017-09-01T21:40:12.955000	2017-09-01T21:40:13.077880	1.087	7677.611	46.64	39.056
2017-09-01T21:40:48.955000	2017-09-01T21:40:49.077880	1.0817	7185.449	46.243	37.819
2017-09-01T21:41:10.955000	2017-09-01T21:41:11.077880	1.0786	6897.705	46.003	37.069
2017-09-01T21:41:22.955000	2017-09-01T21:41:23.077880	1.077	6745.017	45.873	36.661
2017-09-01T22:00:25.954000	2017-09-01T22:00:26.076880	1.118	8981.07	31.923	-26.05
2017-09-01T22:02:35.954000	2017-09-01T22:02:36.076880	1.1454	11239.082	30.283	-31.043
2017-09-01T22:02:39.954000	2017-09-01T22:02:40.076880	1.1463	11313.316	30.231	-31.199
2017-09-01T22:03:02.954000	2017-09-01T22:03:03.076880	1.1516	11745.285	29.935	-32.095
2017-09-01T22:03:24.954000	2017-09-01T22:03:25.076880	1.1567	12166.536	29.65	-32.952
2017-09-01T22:04:01.954000	2017-09-01T22:04:02.076880	1.1656	12892.19	29.167	-34.389
2017-09-01T22:04:42.953000	2017-09-01T22:04:43.075880	1.1758	13720.382	28.627	-35.966
2017-09-01T22:04:56.953000	2017-09-01T22:04:57.075880	1.1793	14008.759	28.442	-36.499
2017-09-01T22:05:02.953000	2017-09-01T22:05:03.075880	1.1808	14133.202	28.362	-36.727
2017-09-01T22:05:14.978000	2017-09-01T22:05:15.100880	1.1839	14384.095	28.202	-37.182
2017-09-01T22:05:46.953000	2017-09-01T22:05:47.075880	1.1922	15060.785	27.776	-38.379
2017-09-01T22:05:48.953000	2017-09-01T22:05:49.075880	1.1928	15103.564	27.749	-38.453
2017-09-01T22:06:02.953000	2017-09-01T22:06:03.075880	1.1965	15404.466	27.561	-38.97
2017-09-01T22:06:13.953000	2017-09-01T22:06:14.075880	1.1994	15642.657	27.414	-39.373
2017-09-01T22:06:35.978000	2017-09-01T22:06:36.100880	1.2054	16124.134	27.117	-40.173
2017-09-01T22:06:36.953000	2017-09-01T22:06:37.075880	1.2056	16145.586	27.104	-40.208
2017-09-01T22:06:53.978000	2017-09-01T22:06:54.100880	1.2103	16522.051	26.875	-40.818
2017-09-01T22:07:07.953000	2017-09-01T22:07:08.075880	1.2141	16833.656	26.686	-41.314
2017-09-01T22:07:39.953000	2017-09-01T22:07:40.075880	1.2231	17555.696	26.252	-42.433
2017-09-01T22:07:59.953000	2017-09-01T22:08:00.075880	1.2288	18012.81	25.981	-43.119
2017-09-01T22:08:05.978000	2017-09-01T22:08:06.100880	1.2305	18151.367	25.899	-43.324
2017-09-01T22:08:18.953000	2017-09-01T22:08:19.075880	1.2342	18451.083	25.722	-43.763
2017-09-01T22:08:25.978000	2017-09-01T22:08:26.100880	1.2363	18614.101	25.626	-43.999
2017-09-01T22:08:31.953000	2017-09-01T22:08:32.075880	1.238	18753.164	25.545	-44.198
2017-09-01T22:09:14.953000	2017-09-01T22:09:15.075880	1.2507	19764.598	24.958	-45.611
2017-09-01T22:09:31.953000	2017-09-01T22:09:32.075880	1.2557	20169.484	24.726	-46.158
2017-09-01T22:10:02.978000	2017-09-01T22:10:03.100880	1.2651	20915.394	24.3	-47.141
2017-09-01T22:10:18.953000	2017-09-01T22:10:19.075880	1.27	21302.879	24.081	-47.639
2017-09-01T22:11:31.978000	2017-09-01T22:11:32.100880	1.2927	23101.959	23.076	-49.854
2017-09-01T22:12:51.953000	2017-09-01T22:12:52.075880	1.3184	25120.27	21.967	-52.174
2017-09-01T22:13:58.953000	2017-09-01T22:13:59.075880	1.3404	26845.57	21.031	-54.043
2017-09-01T22:14:23.953000	2017-09-01T22:14:24.075880	1.3488	27496.668	20.68	-54.724
2017-09-01T22:14:29.953000	2017-09-01T22:14:30.075880	1.3508	27653.5	20.595	-54.886
2017-09-01T22:15:13.953000	2017-09-01T22:15:14.075880	1.3657	28809.959	19.973	-56.061
2017-09-01T22:15:16.953000	2017-09-01T22:15:17.075880	1.3667	28889.202	19.931	-56.14
2017-09-01T22:15:17.953000	2017-09-01T22:15:18.075880	1.367	28915.633	19.917	-56.166
2017-09-01T22:15:35.953000	2017-09-01T22:15:36.075880	1.3732	29392.247	19.661	-56.639
2017-09-01T22:15:38.953000	2017-09-01T22:15:39.075880	1.3742	29471.848	19.618	-56.717
2017-09-01T22:16:35.953000	2017-09-01T22:16:36.075880	1.3939	30993.133	18.802	-58.181
2017-09-01T22:16:38.953000	2017-09-01T22:16:39.075880	1.395	31073.651	18.759	-58.257
2017-09-01T22:16:40.953000	2017-09-01T22:16:41.075880	1.3957	31127.351	18.73	-58.307
2017-09-01T22:17:32.953000	2017-09-01T22:17:33.075880	1.4139	32530.103	17.977	-59.601
2017-09-01T22:17:44.952000	2017-09-01T22:17:45.074880	1.4181	32855.512	17.803	-59.894
2017-09-01T22:17:46.977000	2017-09-01T22:17:47.099880	1.4189	32910.491	17.773	-59.943
2017-09-01T22:17:48.952000	2017-09-01T22:17:49.074880	1.4196	32964.127	17.744	-59.991
2017-09-01T22:18:55.952000	2017-09-01T22:18:56.074880	1.4435	34793.242	16.76	-61.585
2017-09-01T22:18:56.952000	2017-09-01T22:18:57.074880	1.4438	34820.679	16.745	-61.608
2017-09-01T22:19:00.952000	2017-09-01T22:19:01.074880	1.4453	34930.454	16.686	-61.701
2017-09-01T23:13:36.948000	2017-09-01T23:13:37.070880	2.7348	128630.28	279.183	-88.042
