# Supplementary material for: Lightning at Jupiter pulsates with a similar rhythm as in-cloud lightning at Earth
Source: Nat Commun. 2023 May 23;14:2707. doi: 10.1038/s41467-023-38351-6 (PMC10205726; doi:10.1038/s41467-023-38351-6)
Supplement: Supplementary file 3 — Source Data [file 41467_2023_38351_MOESM3_ESM.zip › Data for separate panels/data_panel_3c-d/inter-JDP intervals.csv]

time	nothing	gap1	gap2	gap3	gap4	gap5	gap6	gap7	gap8	gap9	gap10	gap11	gap12	gap13	gap14	gap15	gap16	gap17	gap18	gap19	gap20	gap21	gap22	gap23	gap24
2016-08-27 10:03:23.106300 to 10:03:23.122100		3.52	1.19	2.2	0.19	0.26	0.82	1.03	0.7	1.24	1.22	0.61
2016-08-27 10:03:35.106300 to 10:03:35.122100		7.33	0.47
2016-08-27 10:03:41.106300 to 10:03:41.122100		5.55	1.9	1.26	1.15
2016-12-11 15:21:58.940300 to 15:21:58.956100		0.54	0.64	0.86	0.93	1.54	6.09
2016-12-11 15:31:54.939250 to 15:31:54.955100		0.23	1.88	1.6	0.54	4.53	0.45	0.47	3.01
2016-12-11 15:33:52.939250 to 15:33:52.955100		0.89	0.92	0.54	0.38
2016-12-11 15:34:29.939250 to 15:34:29.955100		1.04	0.97	1.98	4.31	3.2
2016-12-11 15:34:35.939250 to 15:34:35.955100		3.62	4.77
2016-12-11 15:39:43.938300 to 15:39:43.954100		0.35	0.47	0.56	0.77	0.42	0.63	0.68	1.45	2.79	1.15	0.42	0.26	0.7
2016-12-11 19:16:18.922200 to 19:16:18.938100		2.8	1.37	1.15	0.71
2016-12-11 19:59:33.919200 to 19:59:33.935100		1.44	1.15	2.19
2017-03-27 8:21:43.492300 to 8:21:43.508100		1.07	1.29	0.57	0.54	1.19	4.33	0.63	4.7
2017-03-27 8:32:29.442200 to 8:32:29.458100		4.92	2.26	3.2
2017-03-27 8:36:19.466200 to 8:36:19.482200		0.69	1.67	0.54	2.65
2017-07-10 23:28:52.988200 to 23:28:53.004200		1.05	0.73	2.14	1.16	3.77	0.87	0.44	0.65
2017-07-10 23:30:35.988200 to 23:30:36.004100		0.69	2.09	2.38	0.69	1.15	0.76	0.87	1.66	1.05	1.05	1.33	1.12
2017-07-10 23:31:06.988200 to 23:31:07.004100		1.23	1.73	1.66	2.88
2017-07-10 23:43:10.987200 to 23:43:11.003200		4.75	2.35	0.69	1.41	0.69
2017-07-10 23:43:25.987200 to 23:43:26.003200		1.6	0.22	0.25	0.58	0.54	0.33	0.4	0.47	3.27	2.58
2017-07-10 23:43:55.987200 to 23:43:56.003100		2.24	1.87	3.68
2017-07-10 23:43:56.987200 to 23:43:57.003100		0.58	1.91	0.5	2.27	1.59	2.02	2.45	2.7	0.4
2017-07-10 23:52:40.987200 to 23:52:41.002100		1.28	3.24	1.35	1.45	0.37	1.82	0.81	1.52	1.82
2017-07-10 23:52:54.986200 to 23:52:55.002200		2.39	3.34	1.49	0.58	0.87	1.27	1.02
2017-07-10 23:54:50.986200 to 23:54:51.002200		1.81	2.29	1.68
2017-10-24 16:37:03.580200 to 16:37:03.596200		3.63	5.22	1.12	2.61
2018-02-07 12:05:48.219200 to 12:05:48.235200		0.33	0.22	0.44	0.91	0.8	0.54	0.58	0.47	0.91	0.62	1.05	1.49	2.39
2018-02-07 12:09:47.193200 to 12:09:47.209100		2.95	0.95	1.47	1.01	3.13	2.18	1.66	1.58
2018-02-07 12:09:59.193200 to 12:09:59.209200		0.87	0.81	0.35	1.06	1.12	0.81	0.94	0.51	1.36	1.57
2018-02-07 12:12:05.193200 to 12:12:05.209200		1.63	1.89	1.27	0.58	1.69
2018-02-07 12:15:28.193200 to 12:15:28.209200		3.59	1.16	0.94	2.87
2018-02-07 12:17:00.193200 to 12:17:00.209200		5.59	0.51	0.3	0.73	0.36	0.36	0.24	0.77	0.67	0.45	1.76
2018-02-07 12:17:49.193200 to 12:17:49.209200		1.52	1.89	2.18
2018-02-07 12:20:36.193200 to 12:20:36.209200		0.69	3.3	1.09	0.91	1.03	0.41	0.43	0.77	0.5
2018-02-07 12:22:30.192200 to 12:22:30.208200		1.81	1.2	1.78	1.8	0.28
2018-02-07 12:23:04.192200 to 12:23:04.208200		0.58	0.55	0.47	0.59	1.92
2018-02-07 12:54:37.215200 to 12:54:37.231100		0.58	0.24	0.5	1.73	0.81	1.03	0.76	0.91	1.29	0.6	0.5	0.87	1.01	0.79	0.66	0.83
2018-02-07 12:54:50.215200 to 12:54:50.231100		0.87	4.77	0.4	0.62	0.83
2018-02-07 12:56:04.190200 to 12:56:04.206200		3.16	0.87	1.15	0.87	1.16	0.24	0.32	0.83	1.2	0.36	0.28	0.2
2018-02-07 12:56:06.190200 to 12:56:06.206200		2.5	3.05	3.59	3.92	0.24
2018-02-07 12:57:09.190200 to 12:57:09.206200		6.64	0.69	0.79	0.55	0.65	0.47
2018-02-07 12:57:36.190200 to 12:57:36.206200		4.61	3.19	4.03
2018-02-07 12:57:48.190200 to 12:57:48.206200		0.2	0.34	1.3	2.01	0.43	0.83	0.24	0.26	0.57	0.26	0.61	0.38	0.57	0.55
2018-02-07 13:27:32.188200 to 13:27:32.204100		1.8	2.09	1.33
2018-02-07 13:29:29.187200 to 13:29:29.203100		0.79	1.37	0.72	1.15	0.7	4.07	2.42	0.5
2018-02-07 13:37:13.212200 to 13:37:13.228200		0.65	0.28	0.45	0.81	0.57	0.47	0.53	0.81	1.15
2018-04-01 8:42:26.529200 to 8:42:26.545200		0.45	1.09	0.73	0.73	0.28	0.24	1.15	0.99	0.34	0.38	0.85	2.03	0.67	0.83	0.42	2.03	0.63	0.69	0.89
2018-04-01 8:42:38.504200 to 8:42:38.520200		11.72	1.23	0.87	1.34
2018-04-01 8:44:04.504200 to 8:44:04.520200		1.52	2.15	1.07	3.26	0.26	0.41	0.3	0.36	0.36	0.53	0.38	0.36	0.45	0.43	0.28	1.07	0.28	0.67
2018-04-01 8:46:33.504200 to 8:46:33.520200		5.48	1.76	0.47	0.32	0.43	0.43	0.32	0.71	0.67	0.45	0.45	1.05	0.57
2018-04-01 8:47:33.504200 to 8:47:33.520200		0.55	0.77	0.28	0.22	0.53	0.43	0.49	0.32	0.67	0.63	0.79	0.2
2018-04-01 8:49:26.504200 to 8:49:26.520200		2.03	0.67	0.51	0.77	0.34	0.49	0.69	0.87
2018-04-01 8:53:58.503200 to 8:53:58.519200		2.39	0.93	0.87	0.59	0.22	0.45	0.85	0.61	0.79	0.95	0.28	0.93	0.34	0.32	0.34	1.15	0.79	0.3	0.49	0.26
2018-04-01 8:54:05.503200 to 8:54:05.519200		1.41	8.93	0.58	0.54	0.62	0.83	0.3
2018-04-01 8:54:13.503200 to 8:54:13.519200		1.6	1.52	2.03	1.78	0.58	3.85	2.5	0.36	0.51	0.51
2018-04-01 8:54:17.528200 to 8:54:17.544200		1.56	1.6	1.38	1.31	2.36	1.45	1.2	1.52	0.83
2018-04-01 8:54:57.503200 to 8:54:57.519200		2.47	2.76	1.89	1.81	2.5	2.5	0.44
2018-04-01 8:55:16.503200 to 8:55:16.519100		0.72	0.29	0.36	0.47	0.25	0.69	0.69	0.94	0.72	0.43	0.9	0.76	0.29	0.69	2.27	0.36
2018-04-01 8:55:17.503200 to 8:55:17.519100		7.86	0.22	0.43	0.69	1.3	1.95
2018-04-01 8:55:26.503200 to 8:55:26.519100		0.32	0.43	0.32	0.36	0.29	0.47	0.76	0.4	0.29	0.25	0.29	0.47	1.19	0.47	0.54	0.58
2018-04-01 8:56:35.503200 to 8:56:35.519100		0.9	0.58	0.9	0.69	1.26	1.05	1.91	1.23	1.23	2.16	0.65
2018-04-01 8:56:46.503200 to 8:56:46.519100		0.29	0.29	0.69	0.72	0.72	1.87	3.75	4.15
2018-04-01 8:57:30.503200 to 8:57:30.519100		2.56	1.01	0.32	0.29	0.25	0.83	0.79	0.22	0.76	1.69	0.25	0.9	1.19	1.05	0.65	0.36	0.47	0.47	0.22
2018-04-01 8:58:21.503200 to 8:58:21.519100		0.32	0.29	0.32	0.47	1.26	0.69	1.48	1.05	1.12	0.83	0.9	0.69	0.72
2018-04-01 8:59:07.528200 to 8:59:07.544100		0.54	0.36	0.65	0.97	1.62	0.32	2.92	0.29
2018-04-01 10:39:46.495200 to 10:39:46.511100		5.55	6.02
2018-04-01 10:40:34.495200 to 10:40:34.511100		1.73	2.38	2.74	3.43
2018-04-01 10:43:42.495200 to 10:43:42.511100		1.3	2.31	1.59	3.82
2018-04-01 10:44:50.495200 to 10:44:50.511100		1.51	2.7	0.54
2018-04-01 10:45:15.495200 to 10:45:15.511100		1.23	2.13	2.42
2018-04-01 10:46:36.495200 to 10:46:36.511100		1.08	1.3	2.24	5.05	2.63	0.58
2018-04-01 10:47:22.520200 to 10:47:22.536100		1.41	1.33	0.25	1.08
2018-04-01 10:49:02.495200 to 10:49:02.511100		2.27	3.68	6.78
2018-04-01 10:50:02.495200 to 10:50:02.511100		0.79	1.77	2.13	1.08	1.62	1.12
2018-04-01 10:51:57.495200 to 10:51:57.511100		0.42	0.62	2.24	0.54	0.35	0.42	0.81	0.39	1.7	0.46	2.2
2018-04-01 10:53:13.519200 to 10:53:13.535100		0.87	1.48	1.98
2018-04-01 10:58:14.494200 to 10:58:14.510100		0.46	1.33	1.26	3.79	0.25
2018-04-01 11:02:51.494200 to 11:02:51.510100		3.14	3.82
2018-04-01 11:05:27.493200 to 11:05:27.509100		0.54	0.58	0.58	1.91	0.5	0.54	1.19	0.97	0.76	1.55	0.61	1.59	2.06
2018-04-01 11:07:44.493200 to 11:07:44.509100		0.69	1.84	1.33	1.88	6.38
2018-04-01 11:37:14.491200 to 11:37:14.507110		0.76	2.35	0.87	1.19	1.44	2.16	2.49
2018-04-01 11:39:32.491200 to 11:39:32.507200		2.07	2.61	0.98
2018-04-01 11:51:29.490200 to 11:51:29.506200		0.25	1.85	1.16	2.43	4.06	1.2	0.25	2.79
2018-05-24 3:31:23.826200 to 3:31:23.842100		5.16	1.8	1.51
2018-05-24 3:34:59.826200 to 3:34:59.842100		1.41	0.85	0.79	2.45
2018-05-24 3:37:00.826200 to 3:37:00.842100		1.3	0.9	0.65
2018-05-24 3:40:01.851200 to 3:40:01.867100		1.55	1.62	1.87
2018-05-24 3:50:32.825200 to 3:50:32.841100		0.79	0.22	1.15	0.47	0.58	1.8	1.12	0.72	1.15
2018-05-24 3:58:23.824200 to 3:58:23.840100		1.12	1.91	0.97	1.73
2018-05-24 4:01:23.824200 to 4:01:23.840100		1.16	1.91	0.72	1.62
2018-05-24 4:04:37.849200 to 4:04:37.865100		3.53	0.79	5.05
2018-05-24 4:26:24.822200 to 4:26:24.838100		0.47	6.92	2.42	0.87	3.1	0.22	0.61	0.32
2018-05-24 4:26:59.822200 to 4:26:59.838100		0.61	2.99	1.48	0.61	1.73
2018-05-24 4:31:45.822200 to 4:31:45.838100		1.05	2.67	0.54
2018-05-24 4:33:36.822200 to 4:33:36.838100		1.23	0.65
2018-05-24 4:33:48.822200 to 4:33:48.838100		1.05	2.56	0.69	2.02	1.03	2.52
2018-05-24 4:37:33.821200 to 4:37:33.837100		8.08	1.73
2018-05-24 4:39:21.821200 to 4:39:21.837100		2.52	2.24	2.67
2018-05-24 5:01:40.819200 to 5:01:40.835100		0.47	3.03	0.47	5.19	0.47
2018-05-24 5:10:57.819200 to 5:10:57.835100		2.85	1.33	1.51	2.56	0.65	1.73	1.59	2.06
2018-05-24 5:16:06.818200 to 5:16:06.834100		1.37	1.15	1.37	1.48	1.12	1.33	1.23	0.9
2018-05-24 6:32:16.813200 to 6:32:16.829100		0.83	1.44	0.79	1.08	1.26	1.23	1.37	1.15	1.19	0.87
2018-04-01 8:50:04.504200 to 8:50:04.520200		0.73	0.73	0.83	0.29	0.47	1.45
2018-07-16 2:35:53.126200 to 2:35:53.142200		2.5	5.7
2018-07-16 3:08:20.149200 to 3:08:20.165200		4.97	1.92	1.12	0.76	0.76	5.22
2018-07-16 3:13:59.123200 to 3:13:59.139200		1.49	3.05	3.12	0.94	1.42	1.49	3.52
2018-07-16 3:21:45.123200 to 3:21:45.139200		0.91	4.17
2018-07-16 3:24:55.123200 to 3:24:55.139200		0.73	1.74	3.37
2018-07-16 3:27:41.147200 to 3:27:41.163200		2.65	2.47	1.02	1.74	4.03
2018-07-16 3:28:26.147200 to 3:28:26.163200		1.74	0.83	1.56	1.34
2018-07-16 3:28:44.147200 to 3:28:44.163200		1.63	1.2	4.5	3.95
2018-07-16 3:34:32.122200 to 3:34:32.138200		0.65	0.62	1.05	0.87	0.29	2.07	1.92	2.98	0.51	0.51	0.29
2018-07-16 3:35:39.122200 to 3:35:39.138200		0.54	1.56	0.62	0.29	0.91	0.51	1.23	1.96	1.89	0.4
2018-07-16 3:39:33.121200 to 3:39:33.137200		3.34	0.29	0.73	0.25	1.02	1.63	0.69	0.29	1.05	0.51
2018-07-16 4:01:25.145200 to 4:01:25.161200		0.47	1.03	0.24	0.34	0.24	0.4	0.43	0.26	0.89	1.32	1.56
2018-07-16 4:06:42.119200 to 4:06:42.135200		5.51	7.8
2018-07-16 4:07:49.119200 to 4:07:49.135200		0.36	0.59	1.88	0.34	0.45	0.41
2018-07-16 4:09:22.144200 to 4:09:22.160200		2.03	1.89
2018-07-16 4:10:39.119200 to 4:10:39.135200		3.85	0.87	1.23	0.62	0.51	1.63	1.36
2018-07-16 4:11:41.119200 to 4:11:41.135200		0.79	0.65	0.28	1.01	0.69	0.85
2018-07-16 4:12:47.119200 to 4:12:47.135200		0.47	3.05	0.61
2018-07-16 4:13:40.119200 to 4:13:40.135200		1.6	8.13
2018-07-16 4:41:40.117200 to 4:41:40.133200		2.94	2.03	0.59	2.5
2018-09-06 23:44:35.435200 to 23:44:35.451200		6.49	1.16	0.87	0.73
2018-09-06 23:48:51.435200 to 23:48:51.451200		1.11	0.65	0.55	0.67	2.15	0.99	1.76	1.64	2.75	0.71
2018-09-06 23:49:49.460200 to 23:49:49.476100		0.61	1.71	1.51	1.45	2.65
2018-09-06 23:54:17.434200 to 23:54:17.450100		1.95	2.45	5.12
2018-09-06 23:55:21.434200 to 23:55:21.450100		0.67	3.25	4.04
2018-09-06 23:55:23.434200 to 23:55:23.450100		0.9	0.86	1.57	1.1	2.71	4.46	0.59
2018-09-07 0:01:46.434200 to 0:01:46.450100		2.7	0.22	2.59	0.22
2018-09-07 0:04:35.434200 to 0:04:35.450100		3.08	2	3.17	2.24
2018-09-07 0:37:51.431200 to 0:37:51.447100		0.94	1.87	0.45	0.82	1.1	0.47	1.18
2018-09-07 3:49:04.417200 to 3:49:04.433100		2.7	2.36	1.9	1.59	0.59	0.63
2018-09-07 3:54:16.416200 to 3:54:16.432100		2.34	1.94	2.13
2018-10-29 21:29:32.761200 to 21:29:32.777200		0.63	1.28	0.34	4.41	0.41	2.37	0.57
2018-10-29 21:43:08.761200 to 21:43:08.777200		2.31	3.04	1.52
2018-12-21 16:31:09.074200 to 16:31:09.090200		1.31	1.3	1.96	2.41	1.48	1.67	1.22	1.63	0.32	1.34
2018-12-21 17:39:02.069200 to 17:39:02.085200		0.43	1.78	0.99	0.45	0.83	0.28	1.24	1.44	1.62	0.34
2018-12-21 17:39:17.069200 to 17:39:17.085200		3.56	3.74	0.61	2.9
2018-12-21 17:40:19.094200 to 17:40:19.110200		0.75	1.27	2.1	2.03	1.74
2018-12-21 17:41:50.069200 to 17:41:50.085200		0.45	0.49	0.49	0.87	0.47	0.63	0.63	0.65	0.43
2018-12-21 17:44:08.069200 to 17:44:08.085100		1.23	0.5	0.47	0.94	0.87	0.79	0.79
2018-12-21 17:44:20.069200 to 17:44:20.085100		0.65	0.47	0.39	1.49	0.43	1.41
2018-12-21 17:44:37.069200 to 17:44:37.085100		1.12	2.08	0.48	1.71	0.31	1.06
2018-12-21 17:46:17.069200 to 17:46:17.085100		0.65	0.53	1.81	0.9	4.08	1.28	0.47	1.24	0.39	2.61	0.96
2018-12-21 17:49:18.069200 to 17:49:18.085100		2.27	1.16	1.86
2018-12-21 17:49:51.068200 to 17:49:51.084100		1.12	0.39	0.46	0.33	1.1	1.06	1.16	1.59	0.43	0.59
2018-12-21 17:57:45.068200 to 17:57:45.084200		0.43	0.32	0.69	1.15	1.36	2.75
2018-12-21 17:57:57.068200 to 17:57:57.084200		0.53	0.43	0.63	0.57	0.57	0.75	0.36	1.68	1.42
2018-12-21 18:01:32.068200 to 18:01:32.084200		1.68	1.64	1.19	0.86	2.13	0.22	0.77	0.63	1.92	0.45	0.59	1.09	1.36
2018-12-21 18:01:52.068200 to 18:01:52.084200		0.3	0.49	0.99	0.97	0.65	0.61	1.94	1.32	1.13
2018-12-21 18:05:27.067200 to 18:05:27.083200		3.44	0.89	0.73	0.59	2.09
2018-12-21 18:09:24.067200 to 18:09:24.083200		1.67	1.02	1.56	1.6	1.16	1.6	1.96
2018-12-21 18:10:08.067200 to 18:10:08.083200		0.34	0.55	0.69	0.67	0.61	0.45	0.32	0.67	0.89	0.43	0.63	0.38	0.49	0.51	0.4	0.69	1.09	0.55	1.33	0.79	1.02
2018-12-21 18:17:40.091200 to 18:17:40.107200		1.05	3.52	3.63	0.22	1.9
2019-02-12 18:14:13.365200 to 18:14:13.381200		3.23	0.69	0.22	0.26	0.4	0.57	0.55	1.6	1.32
2019-04-06 10:09:25.675200 to 10:09:25.691200		1.16	2.21
2019-04-06 10:17:29.674200 to 10:17:29.690200		4.03	0.98	2.39	2.29
2019-04-06 11:13:24.695200 to 11:13:24.711200		3.08	1.56
2019-04-06 11:13:51.695200 to 11:13:51.711200		5.04	1.34	0.76	1.45	0.45	0.79
2019-04-06 11:17:33.670200 to 11:17:33.686200		0.65	0.62	0.67	0.63	1.17	0.26	0.55
2019-04-06 11:18:17.670200 to 11:18:17.686200		1.27	1.2
2019-04-06 11:23:03.694200 to 11:23:03.710200		0.51	0.62	4.14
2019-04-06 11:25:51.669200 to 11:25:51.685200		0.65	0.3	1.56	0.63	1.17	1.09	1.21	1.6	1.13
2019-04-06 11:29:10.669200 to 11:29:10.685200		1.02	0.58	0.76	0.94	1.34	1.92	1.12
2019-04-06 11:29:36.669200 to 11:29:36.685200		0.75	1.2
2019-04-06 11:29:48.669200 to 11:29:48.685200		0.69	1.05	2	1.85	1.12
2019-04-06 11:30:53.669200 to 11:30:53.685200		1.49	2.25	0.62	1.12	0.87	2.54	1.78	0.89
2019-04-06 11:31:09.669200 to 11:31:09.685200		0.49	0.94	1.23	0.61
2019-04-06 11:31:37.694200 to 11:31:37.710200		0.54	0.91
2019-04-06 11:32:20.669200 to 11:32:20.685200		0.47	0.87
2019-04-06 11:33:03.694200 to 11:33:03.710200		0.65	2.19	0.65	0.71
2019-04-06 11:33:17.669200 to 11:33:17.685200		0.57	0.45	0.61	0.34	0.59	0.73	0.43	0.59	0.47	0.55	0.67	0.4	1.38	0.65	2.27	0.73	0.71	0.91	0.28	0.67	0.36
2019-04-06 11:34:33.668200 to 11:34:33.684200		6.83	0.41	1.19	0.63	1.17	0.59	0.83	0.71	0.85
2019-04-06 11:34:34.668200 to 11:34:34.684200		2.21	0.73	5.62	3.69	0.8	0.75	0.62
2019-04-06 11:35:31.668200 to 11:35:31.684200		0.75	0.61	0.36	1.26	1.45	0.73	1.82	1.82	2.53
2019-04-06 11:36:12.693200 to 11:36:12.709200		1.34	0.43	1.9	1.4	1.3	0.49	2.25	1.92	1.58
2019-04-06 11:36:23.668200 to 11:36:23.684200		1.21	1.52
2019-04-06 11:36:49.668200 to 11:36:49.684200		0.51	1.05	0.47	0.45
2019-04-06 11:37:06.668200 to 11:37:06.684200		0.54	1.44	1.03	0.76	0.71
2019-04-06 11:37:39.668200 to 11:37:39.684200		1.67	0.99	0.34	0.93	0.69	2.45
2019-04-06 11:38:40.668200 to 11:38:40.684200		0.69	0.73	0.53	0.61	1.28	0.89	0.3	3.04
2019-04-06 11:38:57.668200 to 11:38:57.684200		1.15	1.19	1.23	2.94	1.85	2.83
2019-04-06 11:59:01.692200 to 11:59:01.708200		0.32	0.61	0.45	0.69	0.67	0.4	0.34	0.4	0.47	0.81	0.97	1.94	0.43	0.24	1.54
2019-05-29 6:14:25.993200 to 6:14:26.009200		1.89	0.54	0.59	1.75	1.78	5.31
2019-05-29 6:14:37.993200 to 6:14:38.009200		1.75	2.43	2.21
2019-05-29 6:14:44.993200 to 6:14:45.009200		7.76	1.27	2.01	2.95
2019-05-29 6:24:10.993200 to 6:24:11.009200		2.14	3.34	1.42	1.78	1.63	1.37
2019-05-29 6:25:26.993200 to 6:25:27.009200		1.49	1.23	1.6	0.65	2.03
2019-05-29 6:25:53.993200 to 6:25:54.009200		0.87	0.57	0.47	1.91	0.35	0.24	0.5	0.64	4.53	0.61
2019-05-29 7:29:53.987200 to 7:29:54.004200		1.2	0.93	1.16	0.39	0.68	0.55	0.9	1.38	0.68	0.78	1.15
2019-07-21 2:51:41.309200 to 2:51:41.325200		2.03	2.1	4.24	3.37	2.12
2019-09-12 2:26:58.619200 to 2:26:58.635200		1.41	1.27	5.3	1.65	0.4	0.52
2019-09-12 4:17:16.610200 to 4:17:16.626200		1.34	2.72	3.23
2019-09-12 4:19:33.610200 to 4:19:33.626200		2.58	1.63	2.68
2019-09-12 4:28:02.634200 to 4:28:02.650200		2.58	0.28	0.61	3.33	1.84	5.31
2019-09-12 4:28:16.609200 to 4:28:16.625200		0.5	1.94	2.01	0.47	1.23	1.77
2019-09-12 4:28:21.634200 to 4:28:21.650200		0.58	0.51	1.09	0.58	2.25	4.46	3.12
2019-09-12 4:29:00.609200 to 4:29:00.625200		8.2	0.94	1.6	1.81
2019-09-12 4:29:35.609200 to 4:29:35.625200		0.47	2.14	1.63	1.52	2.61
2019-09-12 4:29:40.609200 to 4:29:40.625200		1.05	0.87	0.83	1.92	2.76
2019-09-12 4:29:57.609200 to 4:29:57.625200		0.4	1.09	1.56	1.23	1.31	2.18	0.8	1.67	1.27
2019-09-12 4:30:01.609200 to 4:30:01.625200		1.71	2.87	1.67
2019-09-12 4:30:44.609200 to 4:30:44.625200		0.25	6.75	0.25	3.16	1.96
2019-09-12 4:31:12.634200 to 4:31:12.650200		1.34	2.68	0.73	2.25	3.77	0.91	1.81
2019-09-12 4:31:43.609200 to 4:31:43.625200		1.38	1.42	1.27	3.34
2019-09-12 4:35:19.609200 to 4:35:19.625200		1.38	1.81	1.78	2.72
2019-09-12 4:35:35.609200 to 4:35:35.625200		5.8	1.38
2019-09-12 4:35:45.609200 to 4:35:45.625200		0.58	0.44	0.62	0.91	1.27	1.52	0.69	0.8	0.87	0.94	1.56
2019-09-12 5:29:19.605200 to 5:29:19.621200		0.58	2.1	3.19	0.51
2019-09-12 5:46:42.604200 to 5:46:42.620200		2.61	2.25	1.78	2.9	3.19
2019-11-03 21:16:52.940200 to 21:16:52.956200		0.4	1.16	1.2	2.14	1.46	1.56
2019-11-03 21:17:29.939200 to 21:17:29.955200		2.45	2	2.03
2019-11-03 21:17:30.939200 to 21:17:30.955200		0.76	0.51	0.8	1.23	0.94	0.36	0.47	0.33	0.87
2019-11-03 21:17:59.939200 to 21:17:59.955200		0.44	0.65	0.87	0.51	0.44	0.73	0.94	0.51	0.54	1.6	0.76	1.02	2.9
2019-11-03 21:19:36.939200 to 21:19:36.955200		2.07	1.56	1.16	2.61	1.09	1.12	1.02
2019-11-03 21:20:08.939200 to 21:20:08.955200		0.83	2.29	0.91	0.83	0.58
2019-11-03 21:20:25.939200 to 21:20:25.955200		0.91	0.76	0.54	0.76	0.87	0.69	0.29	1.85	0.69	1.42	1.27	0.87	0.33	0.76	0.69	1.31	0.54
2019-11-03 21:20:28.964200 to 21:20:28.980200		0.8	1.27	0.29	0.47	3.23	0.8	0.87
2019-11-03 21:23:25.939200 to 21:23:25.955200		0.33	2.72	1.34
2019-11-03 21:24:17.939200 to 21:24:17.955200		0.58	2.47	1.38	2.36	0.47	2.03	0.4	1.05
2019-11-03 21:25:56.939200 to 21:25:56.955200		6.46	0.36	1.56	0.58	1.09	0.91	1.12	2.52
2019-11-03 21:26:00.939200 to 21:26:00.955200		0.94	0.47	2.39	2.83	1.81	1.49	0.44	0.58	0.58	0.29	0.4	0.87	0.65	0.58
2019-11-03 21:26:13.964200 to 21:26:13.980200		1.49	2.21	2.47
2019-11-03 21:26:18.939200 to 21:26:18.955200		0.76	1.09	1.67	1.02
2019-11-03 21:27:11.939200 to 21:27:11.955200		1.56	0.8	1.74	3.34	1.52
2019-11-03 21:28:09.939200 to 21:28:09.955200		5.22	3.74	1.78	2.47
2019-11-03 21:28:20.939200 to 21:28:20.955200		0.58	0.65	1.74	0.73	2.03	4.75	0.44	2.43	0.36
2019-11-03 22:06:27.936200 to 22:06:27.952200		3.3	3.34
2019-11-03 22:09:10.936200 to 22:09:10.952200		2.47	1.85	0.65	1.27	1.67	1.56	1.52
2019-11-03 23:07:41.931200 to 23:07:41.947200		1.89	4.83	1.31	1.2
2019-11-03 23:11:18.956200 to 23:11:18.972200		1.05	3.7	1.02	1.45	2.47	2	0.94
2019-12-26 18:16:59.241120 to 18:16:59.257120		1.85	1.02	2.21	1.31	4.28	1.96	1.2
2019-12-26 18:26:54.240120 to 18:26:54.256120		0.8	4.06	0.25	7.76
2019-12-26 18:28:12.265200 to 18:28:12.281200		0.47	3.08	1.6	1.78	0.91	3.19
2019-12-26 18:45:17.239200 to 18:45:17.255200		0.24	0.42	0.4	0.61	1.16	0.75	6.72	0.79	0.26	0.29	0.46	0.44	0.33
2019-12-26 18:49:10.238200 to 18:49:10.254200		1.73	4.26	2.57	2.94
2019-12-26 18:50:51.263200 to 18:50:51.279200		6.78	5.36
2019-12-26 18:50:59.238200 to 18:50:59.254200		0.51	6.97	0.54	2.03	2.03	0.81
2019-12-26 18:55:09.238200 to 18:55:09.254200		8.27	1.32	1.61	0.66	0.79	1.16	1.62
2019-12-26 19:04:04.237200 to 19:04:04.253200		0.44	0.94	0.64	0.72	1.47	1.1	0.37	2.04	0.86	0.46	0.53	0.77	0.64	0.86
2019-12-26 19:11:39.237200 to 19:11:39.253200		10.74	0.51	1.49	1.34	1.12
2019-12-26 19:13:29.237200 to 19:13:29.253200		0.69	5.57	0.35	0.92	0.66	0.5
2020-02-17 17:12:55.546200 to 17:12:55.562200		1.78	0.47	0.48	0.57	0.4	1.12	0.66	0.46	0.97
2020-02-17 18:31:58.565200 to 18:31:58.581200		0.8	0.87	1.16	1.38	1.56	0.98	0.8
2020-02-17 18:35:51.540200 to 18:35:51.556200		4.46	1.12	3.08	6.13	0.4	0.44	0.29
2020-02-17 18:39:04.540200 to 18:39:04.556200		2.57	1.62	0.33	0.5	0.35	0.64	0.53	0.55	0.18	0.48	0.24
2020-02-17 18:41:03.539200 to 18:41:03.555200		0.5	1.29	0.97	1.14	4.39	1.43	2.13
2020-02-17 18:42:38.539200 to 18:42:38.555200		0.48	0.4	0.5	0.4	0.31	0.72	1.56	0.83	0.81	0.31	0.68	0.81	0.24	0.55	0.24	0.37	0.24	0.64	0.94	1.23	0.7	0.42	2	0.42
2020-02-17 18:44:07.564200 to 18:44:07.580200		0.44	1.34	0.24	0.46	0.26	0.31	0.4	0.42	0.42	0.4	0.5	0.5	0.29	0.42	0.44	0.31	0.24
2020-02-17 18:45:17.539200 to 18:45:17.555200		1.85	1.52	1.45	0.69
2020-02-17 18:47:54.539200 to 18:47:54.555200		1.91	3.38	0.2	1.01	1.14	2.15
2020-02-17 18:48:13.539200 to 18:48:13.555200		2.88	1.16
2020-02-17 18:49:03.539200 to 18:49:03.555200		2.1	0.8	0.37	0.75	0.88	0.5	0.5
2020-02-17 18:50:19.539200 to 18:50:19.555200		0.44	0.37	0.88	0.65	1.58	1.21	0.64	1.21	2.19	0.46	0.59
2020-02-17 18:50:56.539200 to 18:50:56.555200		0.73	0.18	0.18	0.26	0.7	0.77	1.05	0.29	0.88	1.58
2020-02-17 18:52:53.539200 to 18:52:53.555200		0.65	0.97	0.4	4.89	0.53	0.44	0.77	1.58	0.7	1.58	0.42	1.49	0.24
2020-02-17 18:56:53.538200 to 18:56:53.554200		0.58	1.42	6.41	2.66	0.5	1.03
2020-02-17 18:57:07.538200 to 18:57:07.554200		0.94	7.31
2020-02-17 19:01:18.538200 to 19:01:18.554200		0.69	0.83	1.65	0.48	0.29	0.46	0.31	1.25	0.33	0.35	0.66	0.9	1.78
2020-02-17 19:01:22.563200 to 19:01:22.579200		2.98	0.33	0.42	0.4	0.59	0.86	1.21	1.27	2.39	2.3
2020-02-17 19:02:20.538200 to 19:02:20.554200		0.97	0.33	0.68	0.81	0.64	0.66	0.48	0.44	0.29	0.26	1.84	0.97
2020-02-17 19:03:20.538200 to 19:03:20.554200		1.78	2.21	3.81	3.45
2020-02-17 19:03:45.538200 to 19:03:45.554200		0.22	0.35	0.77	1.03	2.04	2.61
2020-02-17 19:04:09.538200 to 19:04:09.554200		0.31	0.31	2.17	2.33	0.35	1.16	1.56	1.03	1.45
2020-02-17 19:08:48.537200 to 19:08:48.553200		4.39	4.37	1.03
2020-02-17 19:10:09.537200 to 19:10:09.553200		0.54	2.76	1.65
2020-02-17 19:14:50.537200 to 19:14:50.553200		0.4	2.02	2.63	1.93	1.45
2020-02-17 19:15:37.562200 to 19:15:37.578200		0.4	0.4	0.83	1.23	0.72	0.35	0.4	0.53	0.83	1.05	1.45	2.28	0.22	1.69
2020-02-17 19:15:49.537200 to 19:15:49.553200		0.33	0.57	0.55	0.42	1.01	0.31	0.75	0.92	0.53	2.19	0.88	0.72	2.22
2020-02-17 19:16:07.537200 to 19:16:07.553200		0.69	1.01	2.04	2.26
2020-02-17 19:16:48.537200 to 19:16:48.553200		0.94	0.4	0.25	0.8	2.18	0.58
2020-02-17 19:20:10.537200 to 19:20:10.553200		0.73	1.09	0.7	0.68	5.49	1.85	0.65
2020-02-17 19:27:08.536200 to 19:27:08.552200		7.44	1.12	0.69	1.78
2020-02-17 19:28:39.536200 to 19:28:39.552200		0.65	1.23
2020-02-17 19:28:41.536200 to 19:28:41.552200		0.47	1.12	0.53	0.21	0.44	5.34	1.78	1.47	0.65	0.32	0.82
2020-02-17 19:29:26.536200 to 19:29:26.552200		0.58	0.58	1.17	0.44	3.9	1.82
2020-02-17 19:30:50.536200 to 19:30:50.552200		0.5	0.44	0.44	1.49	1.92
2020-04-10 12:33:44.858200 to 12:33:44.874200		1.38	1.23	1.26	1.05	0.35	1.53	3.82
2020-04-10 12:34:02.858200 to 12:34:02.874200		1.47	2.03	1.56	1.79
2020-04-10 12:34:20.858200 to 12:34:20.874200		5.19	1.56
2020-04-10 12:42:19.858200 to 12:42:19.874200		0.26	0.82	1.44	0.32	1.2	1.76	0.35	1.47
2020-04-10 12:44:30.857200 to 12:44:30.873200		6.53	0.29	1.09	2.47	1.17
2020-04-10 12:47:36.857200 to 12:47:36.873200		2.67	0.47	0.73	1.5	0.62
2020-04-10 12:48:36.857200 to 12:48:36.873200		0.65	1.42	2.61	0.76	1.81
2020-04-10 12:50:38.857200 to 12:50:38.873200		4.34	0.59	0.5	1.06	1.03
2020-04-10 12:51:00.857200 to 12:51:00.873200		0.82	0.23	0.41	0.97	0.91	0.94	1.2	1.35	1.03
2020-04-10 14:51:41.848200 to 14:51:41.864200		1.41	1.67
2020-04-10 14:58:59.847200 to 14:58:59.863200		5.59	4.03	2.39	1.35	1.29
2020-04-10 14:59:04.847200 to 14:59:04.863200		0.68	0.47	0.62
2020-04-10 15:00:27.847200 to 15:00:27.863200		0.32	1.06	3.99	2.26
2020-04-10 15:01:28.847200 to 15:01:28.863200		0.35	0.79	0.76	0.85	0.38	0.94	1.06	0.35	1.47
2020-04-10 15:02:24.847200 to 15:02:24.863200		0.44	0.62	0.59	1.73	0.68	0.59	1	0.79	0.53	0.7	0.7	0.88	0.68	0.59	0.97	1.38	0.65	0.32
2020-04-10 15:02:28.847200 to 15:02:28.863200		0.94	0.59	1	0.82	0.82	0.88	0.68
2020-04-10 15:03:03.847200 to 15:03:03.863200		4.43	2.14	3.16	2.43
2020-04-10 15:03:10.847200 to 15:03:10.863200		1.38	2.85	0.97	2.26	1.26	0.35	3.49
2020-04-10 15:04:11.847200 to 15:04:11.863200		0.97	0.68	0.76	1.41	0.79	1.32
2020-04-10 15:05:10.847200 to 15:05:10.863200		7.16	0.44	0.85	3.82	2.08
2020-04-10 15:13:46.847200 to 15:13:46.863200		2.87	2.36	3.23
2020-04-10 15:16:10.846200 to 15:16:10.862200		1.34	2.14	0.29	2.99	2.29
2020-04-10 15:16:44.846200 to 15:16:44.862200		3.16	3.45	3.41	4.2
2020-04-10 15:19:15.846200 to 15:19:15.862200		0.94	2.41	1.67	1.03	0.82	2.23	0.32
2020-04-10 15:36:02.845200 to 15:36:02.861200		2.83	1.02	2.9	1.6	2.79
2020-06-02 8:27:27.157200 to 8:27:27.173200		0.53	0.68	0.32	1.61	0.82	0.94	0.79	2.73	1.97	3.18
2020-06-02 8:29:00.157200 to 8:29:00.173200		1.2	0.94	3.88	1.06	2.32
2020-06-02 8:30:55.156200 to 8:30:55.172200		1.26	0.62	1.89	2.21	2.17
2020-06-02 9:24:15.153200 to 9:24:15.169200		0.47	1.63	1.12
2020-06-02 10:03:37.150200 to 10:03:37.166200		0.47	0.7	0.85	0.44	0.47	1.03	0.68	1.41	1.79
2020-06-02 10:04:16.149200 to 10:04:16.165200		0.7	0.47	0.67	0.56	0.79	0.94	1.56
2020-06-02 10:05:43.174200 to 10:05:43.190200		0.91	0.38	0.73	0.23	2.03	0.41	0.5	0.41	1.38	1.32	2.64	3.17	0.56	0.44	0.32
2020-06-02 10:06:10.149200 to 10:06:10.165200		0.26	0.65	0.76	1.23	0.23	0.41	0.35	0.79	1.47	0.62	1.76	1.79	0.62	2.03
2020-06-02 10:06:29.149200 to 10:06:29.165200		1.05	0.58	0.44	0.58	1.23	0.44
2020-06-02 10:07:56.149200 to 10:07:56.165200		1.6	2.39
2020-06-02 10:09:39.149200 to 10:09:39.165200		1.82	2.2	0.35	2.29	0.47	0.35
2020-07-25 6:47:55.457200 to 6:47:55.473200		1.47	1.2	3.66	2.61	2.54
2020-07-25 6:50:57.457200 to 6:50:57.473200		1.23	1.03	0.21	0.7	0.85	0.97	1.29	1.44
2020-07-25 7:04:57.456200 to 7:04:57.472200		1.12	1.06	1.38	1.56	0.47
2020-09-16 1:58:37.785200 to 1:58:37.801200		0.44	1.09	0.87	1.27	0.8	0.44	0.41	0.29	0.94	0.7	0.7
2020-09-16 1:58:50.760200 to 1:58:50.776200		0.56	0.97	1.64	1.67	0.79	1.29	0.47	0.65	1.17	2.87	1.09
2020-09-16 2:01:32.760200 to 2:01:32.776200		4.9	0.88	1.73	3.2
2020-09-16 2:02:50.760200 to 2:02:50.776200		0.17	1.7	0.68	1.15	0.41	0.76	0.5	0.65	0.68	1	0.23	0.41	0.23	0.97	0.62	0.26	0.65	0.5	0.65	0.7	0.23
2020-09-16 2:02:52.760200 to 2:02:52.776200		2	1.89	1.88
2020-09-16 2:02:57.760200 to 2:02:57.776200		0.59	0.59	1.64	0.47	0.56	0.32	0.62	0.47	1.15	0.44	0.32	0.56	0.38	0.47	1.38	1.44	0.28
2020-09-16 2:03:50.760200 to 2:03:50.776200		1.7	0.73	2.58	5.84
2020-09-16 2:04:47.760200 to 2:04:47.776200		1.91	0.94	0.47	0.7	0.47	0.5	0.3	0.58	0.21	0.79	1.56	0.5	0.44	0.68	0.85	0.82	0.59	0.75	0.35	0.56	0.7	0.97	0.57	0.32
2020-09-16 2:05:06.760200 to 2:05:06.776200		0.41	0.62	0.47	0.32	1.06	0.44	0.73	0.32	0.85	1.23	0.91	0.35	0.91
2020-09-16 3:35:03.753200 to 3:35:03.769200		3.77	2.26	0.91	2.47
2020-11-08 2:32:09.026200 to 2:32:09.042200		0.73	1.34	0.65	0.7	1.97	2.2	0.44	1.73	0.53	4.55
2020-11-08 2:32:42.026200 to 2:32:42.042200		0.68	0.97	1.32	2.29	0.7	0.73	0.79	0.23	1.63	1.14	0.79	1.12
2020-11-08 2:38:17.025200 to 2:38:17.041200		1.42	1.2	0.83	3.23	2.36	2.18
2020-11-08 2:38:25.050200 to 2:38:25.066200		2	0.94	1.2	1.63	1.16	3.27	1.02
2020-11-08 2:53:44.024200 to 2:53:44.040200		0.91	0.26	0.41	0.53	0.32	0.35	0.79	0.94	1.29	1.35
2020-11-08 2:53:58.024200 to 2:53:58.040200		1.82	0.29	4.34	0.29	1.85
2020-12-30 22:41:49.250200 to 22:41:49.266200		2.79	0.38
2020-12-30 22:46:29.250200 to 22:46:29.266200		2.03	1.96
2020-12-30 22:48:19.250200 to 22:48:19.266200		0.98	0.51	0.76	1.67	0.94	0.98	0.47	0.5	4.76	0.41	1.12
2020-12-30 23:01:17.249200 to 23:01:17.265200		2.61	10.56
2020-12-30 23:04:02.249200 to 23:04:02.265200		0.41	0.5	0.47	0.38	0.23	0.44	0.47	0.32	0.38	0.38	0.47	0.38	0.38	0.47	0.32	0.88	0.82	0.85	0.29	0.29	1.15	1.35
2020-12-30 23:07:42.248200 to 23:07:42.264200		0.68	1.71	3.34	2.68	3.3
2020-12-30 23:09:48.273200 to 23:09:48.289200		1.17	2.2	2.64	0.26	1.09	1.35	1.67	1.5
2020-12-30 23:21:27.247200 to 23:21:27.263200		4.49	1.42	2.9	1.27	1.23	0.94	1.53
2020-12-30 23:26:48.247200 to 23:26:48.263200		3.34	0.69	0.26	5.96	0.85	0.44	0.5	0.26	0.44	0.44	0.56
2020-12-30 23:26:51.247200 to 23:26:51.263200		0.53	2.06	0.35	2.14	0.62	1	1.41	0.7	1.38	0.47	0.18	1.47	2.11	0.7
2021-02-21 16:07:49.538200 to 16:07:49.554200		1.31	1.45	1.81	5.15
2021-02-21 16:09:00.513200 to 16:09:00.529200		0.65	3.11	0.73
2021-02-21 16:18:44.513200 to 16:18:44.529200		0.23	0.97	0.76	0.26	1.35	0.35	1.88	0.26	1.38	0.29	3.08	0.23
2021-02-21 16:19:28.513200 to 16:19:28.529200		1.59	1.61	2.41
2021-02-21 16:19:47.513200 to 16:19:47.529200		1.16	0.65	1.2	2.08	0.73	0.44	0.94	0.7	1.12	1.2
2021-02-21 16:20:20.512200 to 16:20:20.528200		3.05	0.88	0.26	1.64	2.7
2021-02-21 16:20:57.512200 to 16:20:57.528200		1.89	0.23	0.62	0.26	5.11	1.29	1.79	0.32	0.79	0.23	0.29
2021-02-21 16:21:01.537200 to 16:21:01.553200		0.69	1.09	0.97	0.91
2021-02-21 16:21:03.512200 to 16:21:03.528200		2.21	0.88	1.79	3.41	0.35	6.11
2021-02-21 16:22:29.537200 to 16:22:29.553200		1.09	1.5
2021-02-21 16:22:38.512200 to 16:22:38.528200		0.65	2.06	3.37	2.06
2021-02-21 16:23:49.512200 to 16:23:49.528200		1.06	0.59	1.64	0.7	0.56	1.03	0.68	0.35	0.44	1.12	0.29	0.53	1.35	0.56	1.7	2.52
2021-02-21 16:24:57.512200 to 16:24:57.528200		2.85	0.56	2.35	3.88
2021-02-21 16:26:42.512200 to 16:26:42.528200		0.44	1.27
2021-02-21 16:28:46.512200 to 16:28:46.528200		1.53	1.61	2.64
2021-02-21 16:29:13.512200 to 16:29:13.528200		0.56	1.17	2.67	0.65	2.94	0.44	2.2	0.56	1.29	0.32
2021-02-21 16:29:36.512200 to 16:29:36.528200		1.73	1.27	2.47
2021-02-21 16:30:14.512200 to 16:30:14.528200		1.38	2.14	5.9	2.9	1.82	0.62	1.14
2021-02-21 16:31:13.537200 to 16:31:13.553200		0.88	1.12	1.15	0.76	0.94	2.03	0.76	3.41	0.71
2021-02-21 16:32:20.512200 to 16:32:20.528200		1.12	1.27	2.23	3.92
2021-02-21 16:34:07.511200 to 16:34:07.527200		0.7	0.85	0.7	0.68	0.88	0.97	2.94	0.73	0.94	1.28	1
2021-02-21 16:36:43.511200 to 16:36:43.527200		1.09	0.54	1.71
2021-02-21 16:37:03.511200 to 16:37:03.527200		0.91	6.49	4.61
2021-02-21 16:37:20.511200 to 16:37:20.527200		0.29	0.29	1.47	1.06	2.38	0.79
2021-02-21 16:37:47.511200 to 16:37:47.527200		4.21	0.65	0.73	1.27	1.91	0.41	1.09	0.88	0.29	0.79	0.94	0.59	0.2	0.56	0.23
2021-02-21 16:39:07.511200 to 16:39:07.527200		1.6	2.29	3.19	1.05	1.44	4.15
2021-02-21 16:42:06.511200 to 16:42:06.527200		1.45	2.39	0.56	0.76	0.62	0.44	0.79	0.91	1.23	2.88
2021-02-21 16:44:49.511200 to 16:44:49.527200		1.59	0.7	1.76	3.43	5.87
2021-02-21 16:45:26.536200 to 16:45:26.552200		1.23	1.59	4.87
2021-02-21 16:53:56.510200 to 16:53:56.526200		1.61	0.76	3.96	4.81	0.79
2021-02-21 17:15:01.508200 to 17:15:01.524200		2.25	10.6
2021-06-08 7:24:05.863100 to 7:24:05.879300		2.41	0.95	0.51	2.08	1.58	0.74	1.31	2.11	2.88	0.36
2021-06-08 7:24:59.863100 to 7:24:59.879300		1.93	2.29	2.26	1.61	0.33	0.42	0.24	0.8	2.65
