# Supplementary material for: Lightning at Jupiter pulsates with a similar rhythm as in-cloud lightning at Earth
Source: Nat Commun. 2023 May 23;14:2707. doi: 10.1038/s41467-023-38351-6 (PMC10205726; doi:10.1038/s41467-023-38351-6)
Supplement: Supplementary file 3 — Source Data [file 41467_2023_38351_MOESM3_ESM.zip › Data for separate panels/data_panel_3c-d/inter-whistler intervals.csv]

time	Nothing	gap1	gap2	gap3	gap4	gap5	gap6	gap7	gap8	gap9	gap10	gap11	gap12
2016-08-27 13:12:54.768 to 13:12:54.888		3.3	4	3.1	15.7
2016-08-27 13:14:26.768 to 13:14:26.888		34.3	25.6
2016-12-11 16:43:12.610 to 16:43:12.729		5.1	6.3	16	4.5
2016-12-11 16:45:16.610 to 16:45:16.729		14.1	9.7
2016-12-11 16:45:37.610 to 16:45:37.729		44.7	17.1
2016-12-11 16:48:31.610 to 16:48:31.729		5.1	2.4	1.8	3.6	4.4	5.4
2017-02-02 12:35:34.851 to 12:35:34.974		48.5	4.6	9.5
2017-03-27 8:37:41.116 to 8:37:41.239		6.7	3.9
2017-05-19 5:42:19.377 to 5:42:19.496		6.9	27.8	5.6	6.2
2017-05-19 5:43:29.377 to 5:43:29.496		59.6	3.7
2017-05-19 5:44:04.377 to 5:44:04.496		6.2	15.7	5
2017-05-19 5:44:41.377 to 5:44:41.496		12.4	3	5.2	3.5	3.7
2017-05-19 5:45:32.377 to 5:45:32.496		3.5	5.7	43
2017-05-19 5:46:05.377 to 5:46:05.496		21.6	20.1	31.6	2	3.5	3.5	10.9
2017-05-19 5:46:08.377 to 5:46:08.496		12.9	80.5	3	3.2	3.2
2017-05-19 5:48:01.377 to 5:48:01.496		3.2	9.7	4.2	4.7	6.5
2017-05-19 5:48:29.377 to 5:48:29.496		12.2	7
2017-05-19 5:49:03.377 to 5:49:03.496		32.5	11.9
2017-05-19 5:49:31.377 to 5:49:31.496		5	3.2	24.6
2017-05-19 5:49:47.377 to 5:49:47.496		3.5	4.2	8.2
2017-05-19 5:50:06.377 to 5:50:06.496		4	2.5	5	21.9	4.2	2.5	2.5	6
2017-05-19 5:50:53.377 to 5:50:53.496		5	10.7
2017-05-19 5:52:16.401 to 5:52:16.520		6	5.2	2.7	3.5	3.5	5.7
2017-05-19 5:52:30.377 to 5:52:30.496		22.6	55.2
2017-05-19 5:52:45.377 to 5:52:45.496		4	62.1	2	19.1	7	7.5
2017-05-19 6:25:59.374 to 6:25:59.496		19.9	5.6	4.8	5.9	56	3.3	3.1	6.9	4.3
2017-05-19 6:30:27.374 to 6:30:27.496		14.5	3.3	2.8	5.9
2017-05-19 6:31:29.374 to 6:31:29.496		7.6	5.1	3.1	2	2.8	3.3	3.6	3.6	2.8	5.1	7.6	6.6
2017-07-11 0:40:07.660 to 0:40:07.779		7.2	10.9
2017-07-11 0:40:39.660 to 0:40:39.779		84.5	8.4
2017-07-11 2:17:14.678 to 2:17:14.797		11.4	7.6	60.4
2017-07-11 2:22:14.650 to 2:22:14.773		8	8.2	3
2017-09-01 21:26:09.958 to 21:26:10.078		9.8	9.9	2	3.3	11.4
2017-09-01 21:26:22.958 to 21:26:23.078		24.7	5.7
2017-09-01 21:26:34.958 to 21:26:35.07		6.7	5.8
2017-09-01 21:26:47.958 to 21:26:48.078		16.8	5.5
2017-09-01 21:27:25.958 to 21:27:26.078		3.6	28.8	8.8
2017-09-01 21:27:48.958 to 21:27:49.078		63.1	3.8
2017-09-01 21:28:58.958 to 21:28:59.078		4.6	3.6
2017-09-01 21:30:11.958 to 21:30:12.078		9.3	4.9	2.3	4.6
2017-09-01 21:30:32.958 to 21:30:33.078		4.4	36	7.5
2017-09-01 21:30:34.958 to 21:30:35.078		6.9	3.6
2017-09-01 21:30:45.958 to 21:30:46.078		15.8	5.9
2017-09-01 21:31:04.958 to 21:31:05.078		2.1	3.6	9.3	94
2017-09-01 21:31:44.958 to 21:31:45.078		3.1	17.7	4.1
2017-09-01 21:31:48.982 to 21:31:49.102		21.6	39.3
2017-09-01 21:31:55.958 to 21:31:56.078		4.1	5.7
2017-09-01 21:32:42.982 to 21:32:43.102		2.1	81.2	3.3	2.6	11.8	3.3	3.6	2.3
2017-09-01 21:35:47.958 to 21:35:48.078		2.6	3.9	5.7	3.6	7.2	2.8	34.9
2017-09-01 21:40:12.958 to 21:40:13.078		17.8	20.5	14
2017-10-24 18:08:45.250 to 18:08:45.369		10.2	12.9
2017-12-16 17:35:57.580 to 17:35:57.703		5.6	91.7
2017-12-16 17:38:16.555 to 17:38:16.677		8.4	5.7
2017-12-16 17:45:43.555 to 17:45:43.677		4.8	11.7
2018-02-07 13:29:44.863 to 13:29:44.983		13.9	11.3
2018-04-01 9:30:54.178 to 9:30:54.297		17.6	2.5	2.3	2.5	2.8	3.6	2.8
2018-04-01 9:31:37.175 to 9:31:37.297		2.9	8.6	6.6	10.2
2018-04-01 9:31:58.178 to 9:31:58.297		2	9.2	4.7
2018-04-01 9:32:13.178 to 9:32:13.297		8.4	4.3	3.3	2.6	2.4	2.4	3.3	33.9	3.1	2.1
2018-04-01 9:32:44.178 to 9:32:44.297		4.2	4.3
2018-04-01 9:33:14.178 to 9:33:14.297		3.7	5.2	4	3	3	3.2	2.7	2.5	4.5
2018-04-01 9:33:41.178 to 9:33:41.297		6.7	5.7	7.7	3.2	6.2	5
2018-04-01 9:33:48.178 to 9:33:48.297		4.2	4.2	6.2	4	3.5	3.7	18.6	5.7
2018-04-01 9:34:38.200 to 9:34:38.322		2.3	9.9
2018-04-01 10:18:12.172 to 10:18:12.295		2.3	10.8	5.9
2018-04-01 10:18:14.172 to 10:18:14.295		13.1	58.5	7.2	4.4	6.7	8.2
2018-04-01 10:18:47.172 to 10:18:47.295		2.6	6.7	2.8	4.1
2018-04-01 10:20:48.172 to 10:20:48.295		9.8	42.4
2018-05-24 5:17:48.518 to 5:17:48.641		59.1	4.9
2018-05-24 5:59:41.515 to 5:59:41.648		3.9	5.8
2018-07-16 4:55:06.791 to 4:55:06.914		4.9	9
2018-07-16 4:57:36.791 to 4:57:36.914		20	5.2
2018-07-16 5:41:48.788 to 5:41:48.911		4.9	18.2	5.1	2.6	4.1	5.9
2018-07-16 5:42:44.788 to 5:42:44.911		4.8	66.3	11
2018-07-16 5:44:18.788 to 5:44:18.911		77.3	20.8
2018-07-16 5:46:32.788 to 5:46:32.911		47	2	41.1
2018-07-16 5:46:53.788 to 5:46:53.911		13.4	2.8	32.9	4.9	3.3
2018-07-16 5:48:52.788 to 5:48:52.911		7.2	18
2018-09-07 0:50:19.106 to 0:50:19.228		8.4	2.8	2	4.8	5.1	19.9
2018-09-07 0:54:06.106 to 0:54:06.228		9.9	2.5	20.9	19.6
2018-10-29 20:50:55.439 to 20:50:55.562		4.6	2.8	2.1
2018-10-29 20:53:34.464 to 20:53:34.587		10.3	23.4	5.1	2.8	3.1	6.7	2.8	4.1	4.4	4.6	4.6	7.2
2018-10-29 20:53:47.439 to 20:53:47.562		20.3	2.6	2.3
2018-10-29 20:54:01.439 to 20:54:01.562		4.4	13.9	3.9	2.3	3.1
2018-10-29 20:55:06.439 to 20:55:06.562		4.6	5.9	3.3	4.1	7.4
2018-10-29 21:37:33.436 to 21:37:33.559		13.4	13.6
2018-10-29 21:37:52.461 to 21:37:52.584		19.6	15.4	13.6	7.7	4.6	9
2018-10-29 21:38:01.461 to 21:38:01.584		5.6	2.3	9.2	18.2
2018-10-29 21:39:32.436 to 21:39:32.559		3.6	9	2.6	2.3	2.3	2.3	2.3	4.6	3.9	4.4
2018-10-29 21:41:06.436 to 21:41:06.559		15.4	2.8	12.3	5.9	3.3	2.1	4.1	8.2	11
2018-10-29 21:41:30.436 to 21:41:30.559		4.9	6.7	5.1
2018-10-29 21:41:55.436 to 21:41:55.559		7.7	3.1	4.4	53.7
2018-10-29 21:43:20.436 to 21:43:20.559		24.4	15.9	8.5	20	21.1
2018-10-29 21:44:21.436 to 21:44:21.559		3.3	41.6	2.8	8.5	3.3	3.1
2018-10-29 21:45:07.436 to 21:45:07.559		3.3	7.4	2.6	50.1
2018-10-29 21:46:04.436 to 21:46:04.559		12.8	25.9
2018-10-29 21:46:19.436 to 21:46:19.559		4.1	3.3	3.3	3.6	4.1
2018-12-21 16:40:57.749 to 16:40:57.872		5.9	3.9
2018-12-21 16:46:05.749 to 16:46:05.872		2.6	2.8	3.9	5.1	3.1	13.4
2018-12-21 16:46:16.749 to 16:46:16.872		4.9	5.6
2018-12-21 16:47:15.748 to 16:47:15.872		2.6	2.6	2.1	5.2	4.1	13.7	4.9	5.2
2018-12-21 16:48:49.748 to 16:48:49.872		6.2	2.3	4.7
2018-12-21 16:48:58.748 to 16:48:58.872		50.2	15.8	2.3	2.3	2	2.3	2.1	3.1
2018-12-21 17:21:31.746 to 17:21:31.868		18.8	8.7	18.1	2.8	2.5
2018-12-21 17:21:35.746 to 17:21:35.868		6.1	5.6	4.6	8.7	21.1
2018-12-21 17:26:53.746 to 17:26:53.868		16.3	8.9	22.7	11.7
2018-12-21 17:28:58.746 to 17:28:58.867		6.6	22.5
2018-12-21 17:29:35.746 to 17:29:35.867		17.7	17.2
2018-12-21 17:30:09.746 to 17:30:09.867		7.3	12.1
2018-12-21 17:30:48.746 to 17:30:48.867		4.8	6.1	4.8
2018-12-21 17:34:45.746 to 17:34:45.867		4.3	15.7
2018-12-21 17:34:58.746 to 17:34:58.867		17.9	2.1	2.8	2	2.5	2.3	2.3	4.5	10.6
2018-12-21 17:35:42.758 to 17:35:42.855		4.2	2.8	3.4
2018-12-21 17:36:02.744 to 17:36:02.867		4.9	11.8	49.3
2018-12-21 17:36:27.769 to 17:36:27.892		2.3	2.1	18.5	6.9
2018-12-21 17:37:02.769 to 17:37:02.892		2	8	68.6
2018-12-21 17:37:32.744 to 17:37:32.867		7.4	9	5.9	21.1
2018-12-21 17:45:01.744 to 17:45:01.867		4.6	5.6	3.1	4.9
2018-12-21 17:45:19.744 to 17:45:19.867		3.9	20.3	21.6	5.9	2.1	4.6	2.1
2018-12-21 17:47:33.744 to 17:47:33.867		18.2	7.2
