# Supplementary material for: Lightning at Jupiter pulsates with a similar rhythm as in-cloud lightning at Earth
Source: Nat Commun. 2023 May 23;14:2707. doi: 10.1038/s41467-023-38351-6 (PMC10205726; doi:10.1038/s41467-023-38351-6)
Supplement: Supplementary file 3 — Source Data [file 41467_2023_38351_MOESM3_ESM.zip › Data for the plotting code/Source_data_for_plotting_code.xlsx]

## Sheet: JDP trains
time	Rj	Lon	Lat	nothing	nothing	gap1	gap2	gap3	gap4	gap5	gap6	gap7	gap8	gap9	gap10	gap11	gap12	gap13	gap14	gap15	gap16	gap17	gap18	gap19	gap20	gap21	gap22	gap23	gap24
2016-08-27 10:03:23.106300 to 10:03:23.122100	4.52	174.4	62.72			3.52	1.19	2.2	0.19	0.26	0.82	1.03	0.7	1.24	1.22	0.61
2016-08-27 10:03:35.106300 to 10:03:35.122100	4.52	174.5	62.76			7.33	0.47
2016-08-27 10:03:41.106300 to 10:03:41.122100	4.51	174.6	62.78			5.55	1.9	1.26	1.15
2016-12-11 15:21:58.940300 to 15:21:58.956100	3.12	124.5	66.23			0.54	0.64	0.86	0.93	1.54	6.09
2016-12-11 15:31:54.939250 to 15:31:54.955100	2.9	130.6	70.17			0.23	1.88	1.6	0.54	4.53	0.45	0.47	3.01
2016-12-11 15:33:52.939250 to 15:33:52.955100	2.85	131.8	70.99			0.89	0.92	0.54	0.38
2016-12-11 15:34:29.939250 to 15:34:29.955100	2.84	132.2	71.26			1.04	0.97	1.98	4.31	3.2
2016-12-11 15:34:35.939250 to 15:34:35.955100	2.83	132.3	71.3			3.62	4.77
2016-12-11 15:39:43.938300 to 15:39:43.954100	2.72	135.4	73.52			0.35	0.47	0.56	0.77	0.42	0.63	0.68	1.45	2.79	1.15	0.42	0.26	0.7
2016-12-11 19:16:18.922200 to 19:16:18.938100	3.8	265.1	-63.08			2.8	1.37	1.15	0.71
2016-12-11 19:59:33.919200 to 19:59:33.935100	4.69	291.4	-60.55			1.44	1.15	2.19
2017-03-27 8:21:43.492300 to 8:21:43.508100	1.45	163.8	78.52			1.07	1.29	0.57	0.54	1.19	4.33	0.63	4.7
2017-03-27 8:32:29.442200 to 8:32:29.458100	1.23	172	62.7			4.92	2.26	3.2
2017-03-27 8:36:19.466200 to 8:36:19.482200	1.17	174.6	55.28			0.69	1.67	0.54	2.65
2017-07-10 23:28:52.988200 to 23:28:53.004200	4.09	144.4	56.3			1.05	0.73	2.14	1.16	3.77	0.87	0.44	0.65
2017-07-10 23:30:35.988200 to 23:30:36.004100	4.05	145.5	56.76			0.69	2.09	2.38	0.69	1.15	0.76	0.87	1.66	1.05	1.05	1.33	1.12
2017-07-10 23:31:06.988200 to 23:31:07.004100	4.04	145.8	56.9			1.23	1.73	1.66	2.88
2017-07-10 23:43:10.987200 to 23:43:11.003200	3.78	153.3	60.27			4.75	2.35	0.69	1.41	0.69
2017-07-10 23:43:25.987200 to 23:43:26.003200	3.78	153.5	60.34			1.6	0.22	0.25	0.58	0.54	0.33	0.4	0.47	3.27	2.58
2017-07-10 23:43:55.987200 to 23:43:56.003100	3.77	153.8	60.49			2.24	1.87	3.68
2017-07-10 23:43:56.987200 to 23:43:57.003100	3.77	153.8	60.49			0.58	1.91	0.5	2.27	1.59	2.02	2.45	2.7	0.4
2017-07-10 23:52:40.987200 to 23:52:41.002100	3.58	159.3	63.09			1.28	3.24	1.35	1.45	0.37	1.82	0.81	1.52	1.82
2017-07-10 23:52:54.986200 to 23:52:55.002200	3.57	159.5	63.16			2.39	3.34	1.49	0.58	0.87	1.27	1.02
2017-07-10 23:54:50.986200 to 23:54:51.002200	3.53	160.7	63.75			1.81	2.29	1.68
2017-10-24 16:37:03.580200 to 16:37:03.596200	2.28	22.08	63.4			3.63	5.22	1.12	2.61
2018-02-07 12:05:48.219200 to 12:05:48.235200	3.22	330.3	47.94			0.33	0.22	0.44	0.91	0.8	0.54	0.58	0.47	0.91	0.62	1.05	1.49	2.39
2018-02-07 12:09:47.193200 to 12:09:47.209100	3.13	333.1	48.76			2.95	0.95	1.47	1.01	3.13	2.18	1.66	1.58
2018-02-07 12:09:59.193200 to 12:09:59.209200	3.12	333.2	48.8			0.87	0.81	0.35	1.06	1.12	0.81	0.94	0.51	1.36	1.57
2018-02-07 12:12:05.193200 to 12:12:05.209200	3.08	334.7	49.27			1.63	1.89	1.27	0.58	1.69
2018-02-07 12:15:28.193200 to 12:15:28.209200	3	337.1	50.07			3.59	1.16	0.94	2.87
2018-02-07 12:17:00.193200 to 12:17:00.209200	2.96	338.2	50.45			5.59	0.51	0.3	0.73	0.36	0.36	0.24	0.77	0.67	0.45	1.76
2018-02-07 12:17:49.193200 to 12:17:49.209200	2.94	338.8	50.66			1.52	1.89	2.18
2018-02-07 12:20:36.193200 to 12:20:36.209200	2.88	340.8	51.41			0.69	3.3	1.09	0.91	1.03	0.41	0.43	0.77	0.5
2018-02-07 12:22:30.192200 to 12:22:30.208200	2.84	342.2	51.95			1.81	1.2	1.78	1.8	0.28
2018-02-07 12:23:04.192200 to 12:23:04.208200	2.82	342.6	52.11			0.58	0.55	0.47	0.59	1.92
2018-02-07 12:54:37.215200 to 12:54:37.231100	2.07	14.03	65.77			0.58	0.24	0.5	1.73	0.81	1.03	0.76	0.91	1.29	0.6	0.5	0.87	1.01	0.79	0.66	0.83
2018-02-07 12:54:50.215200 to 12:54:50.231100	2.07	14.4	65.9			0.87	4.77	0.4	0.62	0.83
2018-02-07 12:56:04.190200 to 12:56:04.206200	2.04	16.6	66.67			3.16	0.87	1.15	0.87	1.16	0.24	0.32	0.83	1.2	0.36	0.28	0.2
2018-02-07 12:56:06.190200 to 12:56:06.206200	2.04	16.67	66.69			2.5	3.05	3.59	3.92	0.24
2018-02-07 12:57:09.190200 to 12:57:09.206200	2.01	18.73	67.37			6.64	0.69	0.79	0.55	0.65	0.47
2018-02-07 12:57:36.190200 to 12:57:36.206200	2	19.68	67.67			4.61	3.19	4.03
2018-02-07 12:57:48.190200 to 12:57:48.206200	2	20.11	67.8			0.2	0.34	1.3	2.01	0.43	0.83	0.24	0.26	0.57	0.26	0.61	0.38	0.57	0.55
2018-02-07 13:27:32.188200 to 13:27:32.204100	1.32	179.3	76.39			1.8	2.09	1.33
2018-02-07 13:29:29.187200 to 13:29:29.203100	1.28	182.3	73.41			0.79	1.37	0.72	1.15	0.7	4.07	2.42	0.5
2018-02-07 13:37:13.212200 to 13:37:13.228200	1.15	191.7	58.78			0.65	0.28	0.45	0.81	0.57	0.47	0.53	0.81	1.15
2018-04-01 8:42:26.529200 to 8:42:26.545200	2.23	276.5	70.28			0.45	1.09	0.73	0.73	0.28	0.24	1.15	0.99	0.34	0.38	0.85	2.03	0.67	0.83	0.42	2.03	0.63	0.69	0.89
2018-04-01 8:42:38.504200 to 8:42:38.520200	2.22	276.7	70.33			11.72	1.23	0.87	1.34
2018-04-01 8:44:04.504200 to 8:44:04.520200	2.19	278.5	70.71			1.52	2.15	1.07	3.26	0.26	0.41	0.3	0.36	0.36	0.53	0.38	0.36	0.45	0.43	0.28	1.07	0.28	0.67
2018-04-01 8:46:33.504200 to 8:46:33.520200	2.13	281.9	71.37			5.48	1.76	0.47	0.32	0.43	0.43	0.32	0.71	0.67	0.45	0.45	1.05	0.57
2018-04-01 8:47:33.504200 to 8:47:33.520200	2.1	283.4	71.63			0.55	0.77	0.28	0.22	0.53	0.43	0.49	0.32	0.67	0.63	0.79	0.2
2018-04-01 8:49:26.504200 to 8:49:26.520200	2.06	286.5	72.1			2.03	0.67	0.51	0.77	0.34	0.49	0.69	0.87
2018-04-01 8:53:58.503200 to 8:53:58.519200	1.95	296	73.12			2.39	0.93	0.87	0.59	0.22	0.45	0.85	0.61	0.79	0.95	0.28	0.93	0.34	0.32	0.34	1.15	0.79	0.3	0.49	0.26
2018-04-01 8:54:05.503200 to 8:54:05.519200	1.95	296.3	73.14			1.41	8.93	0.58	0.54	0.62	0.83	0.3
2018-04-01 8:54:13.503200 to 8:54:13.519200	1.94	296.6	73.17			1.6	1.52	2.03	1.78	0.58	3.85	2.5	0.36	0.51	0.51
2018-04-01 8:54:17.528200 to 8:54:17.544200	1.94	296.8	73.18			1.56	1.6	1.38	1.31	2.36	1.45	1.2	1.52	0.83
2018-04-01 8:54:57.503200 to 8:54:57.519200	1.93	298.6	73.31			2.47	2.76	1.89	1.81	2.5	2.5	0.44
2018-04-01 8:55:16.503200 to 8:55:16.519100	1.92	299.5	73.36			0.72	0.29	0.36	0.47	0.25	0.69	0.69	0.94	0.72	0.43	0.9	0.76	0.29	0.69	2.27	0.36
2018-04-01 8:55:17.503200 to 8:55:17.519100	1.92	299.6	73.37			7.86	0.22	0.43	0.69	1.3	1.95
2018-04-01 8:55:26.503200 to 8:55:26.519100	1.91	300	73.39			0.32	0.43	0.32	0.36	0.29	0.47	0.76	0.4	0.29	0.25	0.29	0.47	1.19	0.47	0.54	0.58
2018-04-01 8:56:35.503200 to 8:56:35.519100	1.89	303.7	73.58			0.9	0.58	0.9	0.69	1.26	1.05	1.91	1.23	1.23	2.16	0.65
2018-04-01 8:56:46.503200 to 8:56:46.519100	1.88	304.3	73.6			0.29	0.29	0.69	0.72	0.72	1.87	3.75	4.15
2018-04-01 8:57:30.503200 to 8:57:30.519100	1.86	307	73.7			2.56	1.01	0.32	0.29	0.25	0.83	0.79	0.22	0.76	1.69	0.25	0.9	1.19	1.05	0.65	0.36	0.47	0.47	0.22
2018-04-01 8:58:21.503200 to 8:58:21.519100	1.84	310.5	73.8			0.32	0.29	0.32	0.47	1.26	0.69	1.48	1.05	1.12	0.83	0.9	0.69	0.72
2018-04-01 8:59:07.528200 to 8:59:07.544100	1.83	314	73.87			0.54	0.36	0.65	0.97	1.62	0.32	2.92	0.29
2018-04-01 10:39:46.495200 to 10:39:46.511100	2	169.5	-63.46			5.55	6.02
2018-04-01 10:40:34.495200 to 10:40:34.511100	2.02	170.7	-63.92			1.73	2.38	2.74	3.43
2018-04-01 10:43:42.495200 to 10:43:42.511100	2.1	175.9	-65.62			1.3	2.31	1.59	3.82
2018-04-01 10:44:50.495200 to 10:44:50.511100	2.12	177.9	-66.21			1.51	2.7	0.54
2018-04-01 10:45:15.495200 to 10:45:15.511100	2.13	178.7	-66.42			1.23	2.13	2.42
2018-04-01 10:46:36.495200 to 10:46:36.511100	2.17	181.2	-67.08			1.08	1.3	2.24	5.05	2.63	0.58
2018-04-01 10:47:22.520200 to 10:47:22.536100	2.19	182.8	-67.45			1.41	1.33	0.25	1.08
2018-04-01 10:49:02.495200 to 10:49:02.511100	2.23	186.2	-68.22			2.27	3.68	6.78
2018-04-01 10:50:02.495200 to 10:50:02.511100	2.25	188.5	-68.67			0.79	1.77	2.13	1.08	1.62	1.12
2018-04-01 10:51:57.495200 to 10:51:57.511100	2.3	193	-69.5			0.42	0.62	2.24	0.54	0.35	0.42	0.81	0.39	1.7	0.46	2.2
2018-04-01 10:53:13.519200 to 10:53:13.535100	2.33	196.3	-70.3			0.87	1.48	1.98
2018-04-01 10:58:14.494200 to 10:58:14.510100	2.45	211.4	-71.98			0.46	1.33	1.26	3.79	0.25
2018-04-01 11:02:51.494200 to 11:02:51.510100	2.56	228.6	-73.58			3.14	3.82
2018-04-01 11:05:27.493200 to 11:05:27.509100	2.62	239.5	-74.4			0.54	0.58	0.58	1.91	0.5	0.54	1.19	0.97	0.76	1.55	0.61	1.59	2.06
2018-04-01 11:07:44.493200 to 11:07:44.509100	2.67	249.4	-75.11			0.69	1.84	1.33	1.88	6.38
2018-04-01 11:37:14.491200 to 11:37:14.507110	3.34	329	-81.52			0.76	2.35	0.87	1.19	1.44	2.16	2.49
2018-04-01 11:39:32.491200 to 11:39:32.507200	3.4	332	-81.82			2.07	2.61	0.98
2018-04-01 11:51:29.490200 to 11:51:29.506200	3.66	345.8	-82.88			0.25	1.85	1.16	2.43	4.06	1.2	0.25	2.79
2018-05-24 3:31:23.826200 to 3:31:23.842100	3.72	136.3	52.4			5.16	1.8	1.51
2018-05-24 3:34:59.826200 to 3:34:59.842100	3.64	138.7	53.54			1.41	0.85	0.79	2.45
2018-05-24 3:37:00.826200 to 3:37:00.842100	3.6	140	54.18			1.3	0.9	0.65
2018-05-24 3:40:01.851200 to 3:40:01.867100	3.53	142	55.17			1.55	1.62	1.87
2018-05-24 3:50:32.825200 to 3:50:32.841100	3.3	149.2	58.8			0.79	0.22	1.15	0.47	0.58	1.8	1.12	0.72	1.15
2018-05-24 3:58:23.824200 to 3:58:23.840100	3.12	154.7	61.71			1.12	1.91	0.97	1.73
2018-05-24 4:01:23.824200 to 4:01:23.840100	3.05	156.9	62.89			1.16	1.91	0.72	1.62
2018-05-24 4:04:37.849200 to 4:04:37.865100	2.98	159.3	64.19			3.53	0.79	5.05
2018-05-24 4:26:24.822200 to 4:26:24.838100	2.47	176.9	74.3			0.47	6.92	2.42	0.87	3.1	0.22	0.61	0.32
2018-05-24 4:26:59.822200 to 4:26:59.838100	2.46	177.4	74.61			0.61	2.99	1.48	0.61	1.73
2018-05-24 4:31:45.822200 to 4:31:45.838100	2.34	182.22	77.24			1.05	2.67	0.54
2018-05-24 4:33:36.822200 to 4:33:36.838100	2.3	184.1	78.31			1.23	0.65
2018-05-24 4:33:48.822200 to 4:33:48.838100	2.29	184.4	78.43			1.05	2.56	0.69	2.02	1.03	2.52
2018-05-24 4:37:33.821200 to 4:37:33.837100	2.2	188.8	80.68			8.08	1.73
2018-05-24 4:39:21.821200 to 4:39:21.837100	2.16	191.1	81.79			2.52	2.24	2.67
2018-05-24 5:01:40.819200 to 5:01:40.835100	1.63	283.9	77.76			0.47	3.03	0.47	5.19	0.47
2018-05-24 5:10:57.819200 to 5:10:57.835100	1.42	340.7	66.11			2.85	1.33	1.51	2.56	0.65	1.73	1.59	2.06
2018-05-24 5:16:06.818200 to 5:16:06.834100	1.31	354	58.09			1.37	1.15	1.37	1.48	1.12	1.33	1.23	0.9
2018-05-24 6:32:16.813200 to 6:32:16.829100	1.96	78.25	-73.17			0.83	1.44	0.79	1.08	1.26	1.23	1.37	1.15	1.19	0.87
2018-04-01 8:50:04.504200 to 8:50:04.520200	2.04	287.6	72.25			0.73	0.73	0.83	0.29	0.47	1.45
2018-07-16 2:35:53.126200 to 2:35:53.142200	4.41	160.1	49.41			2.5	5.7
2018-07-16 3:08:20.149200 to 3:08:20.165200	3.73	181.2	56.92			4.97	1.92	1.12	0.76	0.76	5.22
2018-07-16 3:13:59.123200 to 3:13:59.139200	3.61	185	58.31			1.49	3.05	3.12	0.94	1.42	1.49	3.52
2018-07-16 3:21:45.123200 to 3:21:45.139200	3.44	190.3	60.27			0.91	4.17
2018-07-16 3:24:55.123200 to 3:24:55.139200	3.37	192.5	61.09			0.73	1.74	3.37
2018-07-16 3:27:41.147200 to 3:27:41.163200	3.31	194.4	61.81			2.65	2.47	1.02	1.74	4.03
2018-07-16 3:28:26.147200 to 3:28:26.163200	3.29	194.9	62.01			1.74	0.83	1.56	1.34
2018-07-16 3:28:44.147200 to 3:28:44.163200	3.29	195.1	62.09			1.63	1.2	4.5	3.95
2018-07-16 3:34:32.122200 to 3:34:32.138200	3.15	199.2	63.67			0.65	0.62	1.05	0.87	0.29	2.07	1.92	2.98	0.51	0.51	0.29
2018-07-16 3:35:39.122200 to 3:35:39.138200	3.13	200	63.97			0.54	1.56	0.62	0.29	0.91	0.51	1.23	1.96	1.89	0.4
2018-07-16 3:39:33.121200 to 3:39:33.137200	3.04	202.8	65.07			3.34	0.29	0.73	0.25	1.02	1.63	0.69	0.29	1.05	0.51
2018-07-16 4:01:25.145200 to 4:01:25.161200	2.53	220.3	71.79			0.47	1.03	0.24	0.34	0.24	0.4	0.43	0.26	0.89	1.32	1.56
2018-07-16 4:06:42.119200 to 4:06:42.135200	2.41	225.2	73.52			5.51	7.8
2018-07-16 4:07:49.119200 to 4:07:49.135200	2.38	226.3	73.88			0.36	0.59	1.88	0.34	0.45	0.41
2018-07-16 4:09:22.144200 to 4:09:22.160200	2.34	227.9	74.38			2.03	1.89
2018-07-16 4:10:39.119200 to 4:10:39.135200	2.31	229.3	74.79			3.85	0.87	1.23	0.62	0.51	1.63	1.36
2018-07-16 4:11:41.119200 to 4:11:41.135200	2.29	230.4	75.12			0.79	0.65	0.28	1.01	0.69	0.85
2018-07-16 4:12:47.119200 to 4:12:47.135200	2.26	231.7	75.46			0.47	3.05	0.61
2018-07-16 4:13:40.119200 to 4:13:40.135200	2.24	232.7	75.73			1.6	8.13
2018-07-16 4:41:40.117200 to 4:41:40.133200	1.57	342	72.14			2.94	2.03	0.59	2.5
2018-09-06 23:44:35.435200 to 23:44:35.451200	2.79	121.4	58.55			6.49	1.16	0.87	0.73
2018-09-06 23:48:51.435200 to 23:48:51.451200	2.69	124.8	60.65			1.11	0.65	0.55	0.67	2.15	0.99	1.76	1.64	2.75	0.71
2018-09-06 23:49:49.460200 to 23:49:49.476100	2.67	125.6	61.14			0.61	1.71	1.51	1.45	2.65
2018-09-06 23:54:17.434200 to 23:54:17.450100	2.57	129.5	63.51			1.95	2.45	5.12
2018-09-06 23:55:21.434200 to 23:55:21.450100	2.54	130.4	64.1			0.67	3.25	4.04
2018-09-06 23:55:23.434200 to 23:55:23.450100	2.54	130.4	64.11			0.9	0.86	1.57	1.1	2.71	4.46	0.59
2018-09-07 0:01:46.434200 to 0:01:46.450100	2.39	136.5	67.84			2.7	0.22	2.59	0.22
2018-09-07 0:04:35.434200 to 0:04:35.450100	2.32	139.4	69.91			3.08	2	3.17	2.24
2018-09-07 0:37:51.431200 to 0:37:51.447100	1.53	258.8	79.73			0.94	1.87	0.45	0.82	1.1	0.47	1.18
2018-09-07 3:49:04.417200 to 3:49:04.433100	4.32	227.7	-63.09			2.7	2.36	1.9	1.59	0.59	0.63
2018-09-07 3:54:16.416200 to 3:54:16.432100	4.43	232	-62.71			2.34	1.94	2.13
2018-10-29 21:29:32.761200 to 21:29:32.777200	1.31	271.1	-32.5			0.63	1.28	0.34	4.41	0.41	2.37	0.57
2018-10-29 21:43:08.761200 to 21:43:08.777200	1.6	285.6	-52.93			2.31	3.04	1.52
2018-12-21 16:31:09.074200 to 16:31:09.090200	1.42	101.9	71.45			1.31	1.3	1.96	2.41	1.48	1.67	1.22	1.63	0.32	1.34
2018-12-21 17:39:02.069200 to 17:39:02.085200	1.65	197.2	-44.15			0.43	1.78	0.99	0.45	0.83	0.28	1.24	1.44	1.62	0.34
2018-12-21 17:39:17.069200 to 17:39:17.085200	1.66	197.5	-44.4			3.56	3.74	0.61	2.9
2018-12-21 17:40:19.094200 to 17:40:19.110200	1.68	198.7	-45.44			0.75	1.27	2.1	2.03	1.74
2018-12-21 17:41:50.069200 to 17:41:50.085200	1.72	200.4	-46.92			0.45	0.49	0.49	0.87	0.47	0.63	0.63	0.65	0.43
2018-12-21 17:44:08.069200 to 17:44:08.085100	1.77	203.2	-49.06			1.23	0.5	0.47	0.94	0.87	0.79	0.79
2018-12-21 17:44:20.069200 to 17:44:20.085100	1.78	203.4	-49.24			0.65	0.47	0.39	1.49	0.43	1.41
2018-12-21 17:44:37.069200 to 17:44:37.085100	1.78	203.8	-49.49			1.12	2.08	0.48	1.71	0.31	1.06
2018-12-21 17:46:17.069200 to 17:46:17.085100	1.82	205.8	-50.94			0.65	0.53	1.81	0.9	4.08	1.28	0.47	1.24	0.39	2.61	0.96
2018-12-21 17:49:18.069200 to 17:49:18.085100	1.89	209.6	-53.43			2.27	1.16	1.86
2018-12-21 17:49:51.068200 to 17:49:51.084100	1.91	210.3	-53.86			1.12	0.39	0.46	0.33	1.1	1.06	1.16	1.59	0.43	0.59
2018-12-21 17:57:45.068200 to 17:57:45.084200	2.1	221.4	-59.54			0.43	0.32	0.69	1.15	1.36	2.75
2018-12-21 17:57:57.068200 to 17:57:57.084200	2.1	221.7	-59.67			0.53	0.43	0.63	0.57	0.57	0.75	0.36	1.68	1.42
2018-12-21 18:01:32.068200 to 18:01:32.084200	2.19	227.2	-61.95			1.68	1.64	1.19	0.86	2.13	0.22	0.77	0.63	1.92	0.45	0.59	1.09	1.36
2018-12-21 18:01:52.068200 to 18:01:52.084200	2.19	227.7	-62.15			0.3	0.49	0.99	0.97	0.65	0.61	1.94	1.32	1.13
2018-12-21 18:05:27.067200 to 18:05:27.083200	2.28	233.8	-64.26			3.44	0.89	0.73	0.59	2.09
2018-12-21 18:09:24.067200 to 18:09:24.083200	2.37	240.9	-66.43			1.67	1.02	1.56	1.6	1.16	1.6	1.96
2018-12-21 18:10:08.067200 to 18:10:08.083200	2.39	242.3	-66.82			0.34	0.55	0.69	0.67	0.61	0.45	0.32	0.67	0.89	0.43	0.63	0.38	0.49	0.51	0.4	0.69	1.09	0.55	1.33	0.79	1.02
2018-12-21 18:17:40.091200 to 18:17:40.107200	2.57	258	-70.55			1.05	3.52	3.63	0.22	1.9
2019-02-12 18:14:13.365200 to 18:14:13.381200	1.66	277.9	-52.52			3.23	0.69	0.22	0.26	0.4	0.57	0.55	1.6	1.32
2019-04-06 10:09:25.675200 to 10:09:25.691200	3.63	218.9	53.62			1.16	2.21
2019-04-06 10:17:29.674200 to 10:17:29.690200	3.46	224.5	54.91			4.03	0.98	2.39	2.29
2019-04-06 11:13:24.695200 to 11:13:24.711200	2.17	272.4	66.77			3.08	1.56
2019-04-06 11:13:51.695200 to 11:13:51.711200	2.16	273	66.89			5.04	1.34	0.76	1.45	0.45	0.79
2019-04-06 11:17:33.670200 to 11:17:33.686200	2.07	278.4	67.84			0.65	0.62	0.67	0.63	1.17	0.26	0.55
2019-04-06 11:18:17.670200 to 11:18:17.686200	2.05	279.5	68.03			1.27	1.2
2019-04-06 11:23:03.694200 to 11:23:03.710200	1.94	288.3	69.13			0.51	0.62	4.14
2019-04-06 11:25:51.669200 to 11:25:51.685200	1.87	294.8	69.67			0.65	0.3	1.56	0.63	1.17	1.09	1.21	1.6	1.13
2019-04-06 11:29:10.669200 to 11:29:10.685200	1.8	304.7	70.13			1.02	0.58	0.76	0.94	1.34	1.92	1.12
2019-04-06 11:29:36.669200 to 11:29:36.685200	1.79	306.2	70.17			0.75	1.2
2019-04-06 11:29:48.669200 to 11:29:48.685200	1.78	306.9	70.18			0.69	1.05	2	1.85	1.12
2019-04-06 11:30:53.669200 to 11:30:53.685200	1.76	311	70.25			1.49	2.25	0.62	1.12	0.87	2.54	1.78	0.89
2019-04-06 11:31:09.669200 to 11:31:09.685200	1.75	312.1	70.27			0.49	0.94	1.23	0.61
2019-04-06 11:31:37.694200 to 11:31:37.710200	1.74	314	70.28			0.54	0.91
2019-04-06 11:32:20.669200 to 11:32:20.685200	1.72	317.2	70.29			0.47	0.87
2019-04-06 11:33:03.694200 to 11:33:03.710200	1.71	320.6	70.28			0.65	2.19	0.65	0.71
2019-04-06 11:33:17.669200 to 11:33:17.685200	1.7	321.7	70.28			0.57	0.45	0.61	0.34	0.59	0.73	0.43	0.59	0.47	0.55	0.67	0.4	1.38	0.65	2.27	0.73	0.71	0.91	0.28	0.67	0.36
2019-04-06 11:34:33.668200 to 11:34:33.684200	1.67	328.4	70.2			6.83	0.41	1.19	0.63	1.17	0.59	0.83	0.71	0.85
2019-04-06 11:34:34.668200 to 11:34:34.684200	1.67	328.5	70.2			2.21	0.73	5.62	3.69	0.8	0.75	0.62
2019-04-06 11:35:31.668200 to 11:35:31.684200	1.65	334	70.1			0.75	0.61	0.36	1.26	1.45	0.73	1.82	1.82	2.53
2019-04-06 11:36:12.693200 to 11:36:12.709200	1.63	338.2	70			1.34	0.43	1.9	1.4	1.3	0.49	2.25	1.92	1.58
2019-04-06 11:36:23.668200 to 11:36:23.684200	1.63	339.3	69.96			1.21	1.52
2019-04-06 11:36:49.668200 to 11:36:49.684200	1.62	342.1	69.89			0.51	1.05	0.47	0.45
2019-04-06 11:37:06.668200 to 11:37:06.684200	1.61	344	69.83			0.54	1.44	1.03	0.76	0.71
2019-04-06 11:37:39.668200 to 11:37:39.684200	1.6	347.6	69.71			1.67	0.99	0.34	0.93	0.69	2.45
2019-04-06 11:38:40.668200 to 11:38:40.684200	1.58	354.6	69.44			0.69	0.73	0.53	0.61	1.28	0.89	0.3	3.04
2019-04-06 11:38:57.668200 to 11:38:57.684200	1.57	356.6	69.35			1.15	1.19	1.23	2.94	1.85	2.83
2019-04-06 11:59:01.692200 to 11:59:01.708200	1.18	78.68	49.77			0.32	0.61	0.45	0.69	0.67	0.4	0.34	0.4	0.47	0.81	0.97	1.94	0.43	0.24	1.54
2019-05-29 6:14:25.993200 to 6:14:26.009200	3.38	136.5	51.36			1.89	0.54	0.59	1.75	1.78	5.31
2019-05-29 6:14:37.993200 to 6:14:38.009200	3.38	136.6	51.43			1.75	2.43	2.21
2019-05-29 6:14:44.993200 to 6:14:45.009200	3.38	136.7	51.47			7.76	1.27	2.01	2.95
2019-05-29 6:24:10.993200 to 6:24:11.009200	3.17	143.6	55.03			2.14	3.34	1.42	1.78	1.63	1.37
2019-05-29 6:25:26.993200 to 6:25:27.009200	3.14	144.5	55.53			1.49	1.23	1.6	0.65	2.03
2019-05-29 6:25:53.993200 to 6:25:54.009200	3.13	144.8	55.71			0.87	0.57	0.47	1.91	0.35	0.24	0.5	0.64	4.53	0.61
2019-05-29 7:29:53.987200 to 7:29:54.004200	1.65	250.8	80.28			1.2	0.93	1.16	0.39	0.68	0.55	0.9	1.38	0.68	0.78	1.15
2019-07-21 2:51:41.309200 to 2:51:41.325200	2.41	81.31	55.86			2.03	2.1	4.24	3.37	2.12
2019-09-12 2:26:58.619200 to 2:26:58.635200	2.47	122.9	60.89			1.41	1.27	5.3	1.65	0.4	0.52
2019-09-12 4:17:16.610200 to 4:17:16.626200	1.61	1.35	-55.45			1.34	2.72	3.23
2019-09-12 4:19:33.610200 to 4:19:33.626200	1.66	3.79	-58.4			2.58	1.63	2.68
2019-09-12 4:28:02.634200 to 4:28:02.650200	1.85	13.18	-66.2			2.58	0.28	0.61	3.33	1.84	5.31
2019-09-12 4:28:16.609200 to 4:28:16.625200	1.85	13.45	-66.39			0.5	1.94	2.01	0.47	1.23	1.77
2019-09-12 4:28:21.634200 to 4:28:21.650200	1.86	13.54	-66.46			0.58	0.51	1.09	0.58	2.25	4.46	3.12
2019-09-12 4:29:00.609200 to 4:29:00.625200	1.87	14.29	-66.99			8.2	0.94	1.6	1.81
2019-09-12 4:29:35.609200 to 4:29:35.625200	1.88	14.96	-67.46			0.47	2.14	1.63	1.52	2.61
2019-09-12 4:29:40.609200 to 4:29:40.625200	1.89	15.06	-67.53			1.05	0.87	0.83	1.92	2.76
2019-09-12 4:29:57.609200 to 4:29:57.625200	1.89	15.39	-67.75			0.4	1.09	1.56	1.23	1.31	2.18	0.8	1.67	1.27
2019-09-12 4:30:01.609200 to 4:30:01.625200	1.89	15.46	-67.8			1.71	2.87	1.67
2019-09-12 4:30:44.609200 to 4:30:44.625200	1.91	16.3	-68.36			0.25	6.75	0.25	3.16	1.96
2019-09-12 4:31:12.634200 to 4:31:12.650200	1.92	16.85	-68.71			1.34	2.68	0.73	2.25	3.77	0.91	1.81
2019-09-12 4:31:43.609200 to 4:31:43.625200	1.93	17.45	-69.09			1.38	1.42	1.27	3.34
2019-09-12 4:35:19.609200 to 4:35:19.625200	2.02	21.77	-71.57			1.38	1.81	1.78	2.72
2019-09-12 4:35:35.609200 to 4:35:35.625200	2.02	22.1	-71.74			5.8	1.38
2019-09-12 4:35:45.609200 to 4:35:45.625200	2.03	22.3	-71.85			0.58	0.44	0.62	0.91	1.27	1.52	0.69	0.8	0.87	0.94	1.56
2019-09-12 5:29:19.605200 to 5:29:19.621200	3.26	112.1	-73.98			0.58	2.1	3.19	0.51
2019-09-12 5:46:42.604200 to 5:46:42.620200	3.64	144.9	-70.9			2.61	2.25	1.78	2.9	3.19
2019-11-03 21:16:52.940200 to 21:16:52.956200	2.19	4.93	49.48			0.4	1.16	1.2	2.14	1.46	1.56
2019-11-03 21:17:29.939200 to 21:17:29.955200	2.17	5.71	49.78			2.45	2	2.03
2019-11-03 21:17:30.939200 to 21:17:30.955200	2.17	5.73	49.78			0.76	0.51	0.8	1.23	0.94	0.36	0.47	0.33	0.87
2019-11-03 21:17:59.939200 to 21:17:59.955200	2.16	6.35	50.02			0.44	0.65	0.87	0.51	0.44	0.73	0.94	0.51	0.54	1.6	0.76	1.02	2.9
2019-11-03 21:19:36.939200 to 21:19:36.955200	2.12	8.49	50.82			2.07	1.56	1.16	2.61	1.09	1.12	1.02
2019-11-03 21:20:08.939200 to 21:20:08.955200	2.1	9.21	51.1			0.83	2.29	0.91	0.83	0.58
2019-11-03 21:20:25.939200 to 21:20:25.955200	2.1	9.61	51.24			0.91	0.76	0.54	0.76	0.87	0.69	0.29	1.85	0.69	1.42	1.27	0.87	0.33	0.76	0.69	1.31	0.54
2019-11-03 21:20:28.964200 to 21:20:28.980200	2.1	9.68	51.27			0.8	1.27	0.29	0.47	3.23	0.8	0.87
2019-11-03 21:23:25.939200 to 21:23:25.955200	2.02	14	52.85			0.33	2.72	1.34
2019-11-03 21:24:17.939200 to 21:24:17.955200	2	15.37	53.33			0.58	2.47	1.38	2.36	0.47	2.03	0.4	1.05
2019-11-03 21:25:56.939200 to 21:25:56.955200	1.96	18.1	54.28			6.46	0.36	1.56	0.58	1.09	0.91	1.12	2.52
2019-11-03 21:26:00.939200 to 21:26:00.955200	1.96	18.21	54.32			0.94	0.47	2.39	2.83	1.81	1.49	0.44	0.58	0.58	0.29	0.4	0.87	0.65	0.58
2019-11-03 21:26:13.964200 to 21:26:13.980200	1.96	18.59	54.45			1.49	2.21	2.47
2019-11-03 21:26:18.939200 to 21:26:18.955200	1.95	18.73	54.5			0.76	1.09	1.67	1.02
2019-11-03 21:27:11.939200 to 21:27:11.955200	1.93	20.3	55.02			1.56	0.8	1.74	3.34	1.52
2019-11-03 21:28:09.939200 to 21:28:09.955200	1.91	22.09	55.61			5.22	3.74	1.78	2.47
2019-11-03 21:28:20.939200 to 21:28:20.955200	1.9	22.44	55.72			0.58	0.65	1.74	0.73	2.03	4.75	0.44	2.43	0.36
2019-11-03 22:06:27.936200 to 22:06:27.952200	1.11	165.6	59.2			3.3	3.34
2019-11-03 22:09:10.936200 to 22:09:10.952200	1.08	171.2	53.88			2.47	1.85	0.65	1.27	1.67	1.56	1.52
2019-11-03 23:07:41.931200 to 23:07:41.947200	1.89	249.5	-51			1.89	4.83	1.31	1.2
2019-11-03 23:11:18.956200 to 23:11:18.972200	1.98	254.6	-53.94			1.05	3.7	1.02	1.45	2.47	2	0.94
2019-12-26 18:16:59.241120 to 18:16:59.257120	1.69	124	-45.47			1.85	1.02	2.21	1.31	4.28	1.96	1.2
2019-12-26 18:26:54.240120 to 18:26:54.256120	1.92	136.9	-51.31			0.8	4.06	0.25	7.76
2019-12-26 18:28:12.265200 to 18:28:12.281200	1.95	138.6	-51.93			0.47	3.08	1.6	1.78	0.91	3.19
2019-12-26 18:45:17.239200 to 18:45:17.255200	2.36	163.3	-57.9			0.24	0.42	0.4	0.61	1.16	0.75	6.72	0.79	0.26	0.29	0.46	0.44	0.33
2019-12-26 18:49:10.238200 to 18:49:10.254200	2.45	169.3	-58.86			1.73	4.26	2.57	2.94
2019-12-26 18:50:51.263200 to 18:50:51.279200	2.49	171.9	-59.25			6.78	5.36
2019-12-26 18:50:59.238200 to 18:50:59.254200	2.5	172.2	-59.28			0.51	6.97	0.54	2.03	2.03	0.81
2019-12-26 18:55:09.238200 to 18:55:09.254200	2.59	178.9	-60.16			8.27	1.32	1.61	0.66	0.79	1.16	1.62
2019-12-26 19:04:04.237200 to 19:04:04.253200	2.8	193.6	-61.79			0.44	0.94	0.64	0.72	1.47	1.1	0.37	2.04	0.86	0.46	0.53	0.77	0.64	0.86
2019-12-26 19:11:39.237200 to 19:11:39.253200	2.98	206.3	-62.99			10.74	0.51	1.49	1.34	1.12
2019-12-26 19:13:29.237200 to 19:13:29.253200	3.02	209.3	-63.26			0.69	5.57	0.35	0.92	0.66	0.5
2020-02-17 17:12:55.546200 to 17:12:55.562200	1.65	5.67	62.18			1.78	0.47	0.48	0.57	0.4	1.12	0.66	0.46	0.97
2020-02-17 18:31:58.565200 to 18:31:58.581200	1.67	190.1	-32.31			0.8	0.87	1.16	1.38	1.56	0.98	0.8
2020-02-17 18:35:51.540200 to 18:35:51.556200	1.76	195	-41.76			4.46	1.12	3.08	6.13	0.4	0.44	0.29
2020-02-17 18:39:04.540200 to 18:39:04.556200	1.84	199.2	-44.36			2.57	1.62	0.33	0.5	0.35	0.64	0.53	0.55	0.18	0.48	0.24
2020-02-17 18:41:03.539200 to 18:41:03.555200	1.88	201.7	-45.86			0.5	1.29	0.97	1.14	4.39	1.43	2.13
2020-02-17 18:42:38.539200 to 18:42:38.555200	1.92	203.8	-47.01			0.48	0.4	0.5	0.4	0.31	0.72	1.56	0.83	0.81	0.31	0.68	0.81	0.24	0.55	0.24	0.37	0.24	0.64	0.94	1.23	0.7	0.42	2	0.42
2020-02-17 18:44:07.564200 to 18:44:07.580200	1.96	205.8	-48.04			0.44	1.34	0.24	0.46	0.26	0.31	0.4	0.42	0.42	0.4	0.5	0.5	0.29	0.42	0.44	0.31	0.24
2020-02-17 18:45:17.539200 to 18:45:17.555200	1.99	207.4	-48.83			1.85	1.52	1.45	0.69
2020-02-17 18:47:54.539200 to 18:47:54.555200	2.05	211	-50.53			1.91	3.38	0.2	1.01	1.14	2.15
2020-02-17 18:48:13.539200 to 18:48:13.555200	2.06	211.4	-50.73			2.88	1.16
2020-02-17 18:49:03.539200 to 18:49:03.555200	2.08	212.6	-51.24			2.1	0.8	0.37	0.75	0.88	0.5	0.5
2020-02-17 18:50:19.539200 to 18:50:19.555200	2.11	214.3	-52.01			0.44	0.37	0.88	0.65	1.58	1.21	0.64	1.21	2.19	0.46	0.59
2020-02-17 18:50:56.539200 to 18:50:56.555200	2.12	215.2	-52.38			0.73	0.18	0.18	0.26	0.7	0.77	1.05	0.29	0.88	1.58
2020-02-17 18:52:53.539200 to 18:52:53.555200	2.17	218	-53.5			0.65	0.97	0.4	4.89	0.53	0.44	0.77	1.58	0.7	1.58	0.42	1.49	0.24
2020-02-17 18:56:53.538200 to 18:56:53.554200	2.26	223.8	-55.68			0.58	1.42	6.41	2.66	0.5	1.03
2020-02-17 18:57:07.538200 to 18:57:07.554200	2.27	224.1	-55.8			0.94	7.31
2020-02-17 19:01:18.538200 to 19:01:18.554200	2.37	230.3	-57.9			0.69	0.83	1.65	0.48	0.29	0.46	0.31	1.25	0.33	0.35	0.66	0.9	1.78
2020-02-17 19:01:22.563200 to 19:01:22.579200	2.37	230.4	-57.93			2.98	0.33	0.42	0.4	0.59	0.86	1.21	1.27	2.39	2.3
2020-02-17 19:02:20.538200 to 19:02:20.554200	2.39	231.9	-58.4			0.97	0.33	0.68	0.81	0.64	0.66	0.48	0.44	0.29	0.26	1.84	0.97
2020-02-17 19:03:20.538200 to 19:03:20.554200	2.42	233.4	-58.87			1.78	2.21	3.81	3.45
2020-02-17 19:03:45.538200 to 19:03:45.554200	2.43	234.1	-59.06			0.22	0.35	0.77	1.03	2.04	2.61
2020-02-17 19:04:09.538200 to 19:04:09.554200	2.44	234.7	-59.25			0.31	0.31	2.17	2.33	0.35	1.16	1.56	1.03	1.45
2020-02-17 19:08:48.537200 to 19:08:48.553200	2.55	242	-61.31			4.39	4.37	1.03
2020-02-17 19:10:09.537200 to 19:10:09.553200	2.58	244.1	-61.88			0.54	2.76	1.65
2020-02-17 19:14:50.537200 to 19:14:50.553200	2.69	251.7	-63.77			0.4	2.02	2.63	1.93	1.45
2020-02-17 19:15:37.562200 to 19:15:37.578200	2.71	253	-64.08			0.4	0.4	0.83	1.23	0.72	0.35	0.4	0.53	0.83	1.05	1.45	2.28	0.22	1.69
2020-02-17 19:15:49.537200 to 19:15:49.553200	2.71	253.3	-64.16			0.33	0.57	0.55	0.42	1.01	0.31	0.75	0.92	0.53	2.19	0.88	0.72	2.22
2020-02-17 19:16:07.537200 to 19:16:07.553200	2.72	253.8	-64.27			0.69	1.01	2.04	2.26
2020-02-17 19:16:48.537200 to 19:16:48.553200	2.73	254.9	-64.53			0.94	0.4	0.25	0.8	2.18	0.58
2020-02-17 19:20:10.537200 to 19:20:10.553200	2.81	260.4	-65.79			0.73	1.09	0.7	0.68	5.49	1.85	0.65
2020-02-17 19:27:08.536200 to 19:27:08.552200	2.97	272	-68.22			7.44	1.12	0.69	1.78
2020-02-17 19:28:39.536200 to 19:28:39.552200	3.01	274.5	-68.72			0.65	1.23
2020-02-17 19:28:41.536200 to 19:28:41.552200	3.01	274.6	-68.74			0.47	1.12	0.53	0.21	0.44	5.34	1.78	1.47	0.65	0.32	0.82
2020-02-17 19:29:26.536200 to 19:29:26.552200	3.03	275.8	-68.98			0.58	0.58	1.17	0.44	3.9	1.82
2020-02-17 19:30:50.536200 to 19:30:50.552200	3.06	278.1	-69.43			0.5	0.44	0.44	1.49	1.92
2020-04-10 12:33:44.858200 to 12:33:44.874200	2.49	214.3	62.14			1.38	1.23	1.26	1.05	0.35	1.53	3.82
2020-04-10 12:34:02.858200 to 12:34:02.874200	2.48	214.6	62.24			1.47	2.03	1.56	1.79
2020-04-10 12:34:20.858200 to 12:34:20.874200	2.47	214.9	62.35			5.19	1.56
2020-04-10 12:42:19.858200 to 12:42:19.874200	2.28	222.9	65.23			0.26	0.82	1.44	0.32	1.2	1.76	0.35	1.47
2020-04-10 12:44:30.857200 to 12:44:30.873200	2.23	225.4	66.03			6.53	0.29	1.09	2.47	1.17
2020-04-10 12:47:36.857200 to 12:47:36.873200	2.15	229	67.16			2.67	0.47	0.73	1.5	0.62
2020-04-10 12:48:36.857200 to 12:48:36.873200	2.13	230.3	67.52			0.65	1.42	2.61	0.76	1.81
2020-04-10 12:50:38.857200 to 12:50:38.873200	2.08	232.9	68.25			4.34	0.59	0.5	1.06	1.03
2020-04-10 12:51:00.857200 to 12:51:00.873200	2.07	233.4	68.38			0.82	0.23	0.41	0.97	0.91	0.94	1.2	1.35	1.03
2020-04-10 14:51:41.848200 to 14:51:41.864200	2.24	132.6	-59.28			1.41	1.67
2020-04-10 14:58:59.847200 to 14:58:59.863200	2.42	143.6	-60.72			5.59	4.03	2.39	1.35	1.29
2020-04-10 14:59:04.847200 to 14:59:04.863200	2.42	143.7	-60.73			0.68	0.47	0.62
2020-04-10 15:00:27.847200 to 15:00:27.863200	2.45	145.9	-60.96			0.32	1.06	3.99	2.26
2020-04-10 15:01:28.847200 to 15:01:28.863200	2.48	147.4	-61.11			0.35	0.79	0.76	0.85	0.38	0.94	1.06	0.35	1.47
2020-04-10 15:02:24.847200 to 15:02:24.863200	2.5	148.9	-61.25			0.44	0.62	0.59	1.73	0.68	0.59	1	0.79	0.53	0.7	0.7	0.88	0.68	0.59	0.97	1.38	0.65	0.32
2020-04-10 15:02:28.847200 to 15:02:28.863200	2.5	149	-61.26			0.94	0.59	1	0.82	0.82	0.88	0.68
2020-04-10 15:03:03.847200 to 15:03:03.863200	2.51	149.9	-61.34			4.43	2.14	3.16	2.43
2020-04-10 15:03:10.847200 to 15:03:10.863200	2.52	150.1	-61.36			1.38	2.85	0.97	2.26	1.26	0.35	3.49
2020-04-10 15:04:11.847200 to 15:04:11.863200	2.54	151.7	-61.5			0.97	0.68	0.76	1.41	0.79	1.32
2020-04-10 15:05:10.847200 to 15:05:10.863200	2.56	153.3	-61.63			7.16	0.44	0.85	3.82	2.08
2020-04-10 15:13:46.847200 to 15:13:46.863200	2.77	167.3	-62.58			2.87	2.36	3.23
2020-04-10 15:16:10.846200 to 15:16:10.862200	2.82	171.3	-62.8			1.34	2.14	0.29	2.99	2.29
2020-04-10 15:16:44.846200 to 15:16:44.862200	2.84	172.2	-62.85			3.16	3.45	3.41	4.2
2020-04-10 15:19:15.846200 to 15:19:15.862200	2.89	176.4	-63.06			0.94	2.41	1.67	1.03	0.82	2.23	0.32
2020-04-10 15:36:02.845200 to 15:36:02.861200	3.28	204.1	-64.24			2.83	1.02	2.9	1.6	2.79
2020-06-02 8:27:27.157200 to 8:27:27.173200	3.38	115.1	40.53			0.53	0.68	0.32	1.61	0.82	0.94	0.79	2.73	1.97	3.18
2020-06-02 8:29:00.157200 to 8:29:00.173200	3.34	116.2	41.09			1.2	0.94	3.88	1.06	2.32
2020-06-02 8:30:55.156200 to 8:30:55.172200	3.3	117.6	41.8			1.26	0.62	1.89	2.21	2.17
2020-06-02 9:24:15.153200 to 9:24:15.169200	2.05	165.6	69.35			0.47	1.63	1.12
2020-06-02 10:03:37.150200 to 10:03:37.166200	1.18	309.9	56.77			0.47	0.7	0.85	0.44	0.47	1.03	0.68	1.41	1.79
2020-06-02 10:04:16.149200 to 10:04:16.165200	1.17	311.9	55.4			0.7	0.47	0.67	0.56	0.79	0.94	1.56
2020-06-02 10:05:43.174200 to 10:05:43.190200	1.15	315.9	52.26			0.91	0.38	0.73	0.23	2.03	0.41	0.5	0.41	1.38	1.32	2.64	3.17	0.56	0.44	0.32
2020-06-02 10:06:10.149200 to 10:06:10.165200	1.14	317.1	51.26			0.26	0.65	0.76	1.23	0.23	0.41	0.35	0.79	1.47	0.62	1.76	1.79	0.62	2.03
2020-06-02 10:06:29.149200 to 10:06:29.165200	1.14	317.9	50.55			1.05	0.58	0.44	0.58	1.23	0.44
2020-06-02 10:07:56.149200 to 10:07:56.165200	1.12	321.4	47.22			1.6	2.39
2020-06-02 10:09:39.149200 to 10:09:39.165200	1.1	325.2	43.13			1.82	2.2	0.35	2.29	0.47	0.35
2020-07-25 6:47:55.457200 to 6:47:55.473200	1.49	291.9	-40.19			1.47	1.2	3.66	2.61	2.54
2020-07-25 6:50:57.457200 to 6:50:57.473200	1.56	295.4	-44.28			1.23	1.03	0.21	0.7	0.85	0.97	1.29	1.44
2020-07-25 7:04:57.456200 to 7:04:57.472200	1.89	312.4	-59.47			1.12	1.06	1.38	1.56	0.47
2020-09-16 1:58:37.785200 to 1:58:37.801200	1.12	141.1	60.29			0.44	1.09	0.87	1.27	0.8	0.44	0.41	0.29	0.94	0.7	0.7
2020-09-16 1:58:50.760200 to 1:58:50.776200	1.11	141.6	59.94			0.56	0.97	1.64	1.67	0.79	1.29	0.47	0.65	1.17	2.87	1.09
2020-09-16 2:01:32.760200 to 2:01:32.776200	1.08	147.4	55.14			4.9	0.88	1.73	3.2
2020-09-16 2:02:50.760200 to 2:02:50.776200	1.07	149.9	52.58			0.17	1.7	0.68	1.15	0.41	0.76	0.5	0.65	0.68	1	0.23	0.41	0.23	0.97	0.62	0.26	0.65	0.5	0.65	0.7	0.23
2020-09-16 2:02:52.760200 to 2:02:52.776200	1.07	150	52.51			2	1.89	1.88
2020-09-16 2:02:57.760200 to 2:02:57.776200	1.07	150.1	52.34			0.59	0.59	1.64	0.47	0.56	0.32	0.62	0.47	1.15	0.44	0.32	0.56	0.38	0.47	1.38	1.44	0.28
2020-09-16 2:03:50.760200 to 2:03:50.776200	1.06	151.7	50.51			1.7	0.73	2.58	5.84
2020-09-16 2:04:47.760200 to 2:04:47.776200	1.06	153.4	48.47			1.91	0.94	0.47	0.7	0.47	0.5	0.3	0.58	0.21	0.79	1.56	0.5	0.44	0.68	0.85	0.82	0.59	0.75	0.35	0.56	0.7	0.97	0.57	0.32
2020-09-16 2:05:06.760200 to 2:05:06.776200	1.05	153.9	47.78			0.41	0.62	0.47	0.32	1.06	0.44	0.73	0.32	0.85	1.23	0.91	0.35	0.91
2020-09-16 3:35:03.753200 to 3:35:03.769200	2.72	269.3	-66.57			3.77	2.26	0.91	2.47
2020-11-08 2:32:09.026200 to 2:32:09.042200	1.72	256.4	-43.95			0.73	1.34	0.65	0.7	1.97	2.2	0.44	1.73	0.53	4.55
2020-11-08 2:32:42.026200 to 2:32:42.042200	1.73	257	-44.53			0.68	0.97	1.32	2.29	0.7	0.73	0.79	0.23	1.63	1.14	0.79	1.12
2020-11-08 2:38:17.025200 to 2:38:17.041200	1.87	263.5	-49.94			1.42	1.2	0.83	3.23	2.36	2.18
2020-11-08 2:38:25.050200 to 2:38:25.066200	1.87	263.7	-50.06			2	0.94	1.2	1.63	1.16	3.27	1.02
2020-11-08 2:53:44.024200 to 2:53:44.040200	2.24	282.8	-61.93			0.91	0.26	0.41	0.53	0.32	0.35	0.79	0.94	1.29	1.35
2020-11-08 2:53:58.024200 to 2:53:58.040200	2.25	283.1	-62.08			1.82	0.29	4.34	0.29	1.85
2020-12-30 22:41:49.250200 to 22:41:49.266200	2.05	180.4	-50.02			2.79	0.38
2020-12-30 22:46:29.250200 to 22:46:29.266200	2.16	186	-52.56			2.03	1.96
2020-12-30 22:48:19.250200 to 22:48:19.266200	2.21	188.3	-53.49			0.98	0.51	0.76	1.67	0.94	0.98	0.47	0.5	4.76	0.41	1.12
2020-12-30 23:01:17.249200 to 23:01:17.265200	2.52	205.3	-59.17			2.61	10.56
2020-12-30 23:04:02.249200 to 23:04:02.265200	2.58	209.1	-60.22			0.41	0.5	0.47	0.38	0.23	0.44	0.47	0.32	0.38	0.38	0.47	0.38	0.38	0.47	0.32	0.88	0.82	0.85	0.29	0.29	1.15	1.35
2020-12-30 23:07:42.248200 to 23:07:42.264200	2.67	214.4	-61.55			0.68	1.71	3.34	2.68	3.3
2020-12-30 23:09:48.273200 to 23:09:48.289200	2.72	217.5	-62.28			1.17	2.2	2.64	0.26	1.09	1.35	1.67	1.5
2020-12-30 23:21:27.247200 to 23:21:27.263200	2.99	235.6	-65.99			4.49	1.42	2.9	1.27	1.23	0.94	1.53
2020-12-30 23:26:48.247200 to 23:26:48.263200	3.11	244.3	-67.54			3.34	0.69	0.26	5.96	0.85	0.44	0.5	0.26	0.44	0.44	0.56
2020-12-30 23:26:51.247200 to 23:26:51.263200	3.11	244.4	-67.55			0.53	2.06	0.35	2.14	0.62	1	1.41	0.7	1.38	0.47	0.18	1.47	2.11	0.7
2021-02-21 16:07:49.538200 to 16:07:49.554200	2.92	169.2	52.9			1.31	1.45	1.81	5.15
2021-02-21 16:09:00.513200 to 16:09:00.529200	2.9	170	53.37			0.65	3.11	0.73
2021-02-21 16:18:44.513200 to 16:18:44.529200	2.67	177.4	57.49			0.23	0.97	0.76	0.26	1.35	0.35	1.88	0.26	1.38	0.29	3.08	0.23
2021-02-21 16:19:28.513200 to 16:19:28.529200	2.65	178	57.82			1.59	1.61	2.41
2021-02-21 16:19:47.513200 to 16:19:47.529200	2.64	178.3	57.96			1.16	0.65	1.2	2.08	0.73	0.44	0.94	0.7	1.12	1.2
2021-02-21 16:20:20.512200 to 16:20:20.528200	2.63	178.7	58.21			3.05	0.88	0.26	1.64	2.7
2021-02-21 16:20:57.512200 to 16:20:57.528200	2.62	179.2	58.49			1.89	0.23	0.62	0.26	5.11	1.29	1.79	0.32	0.79	0.23	0.29
2021-02-21 16:21:01.537200 to 16:21:01.553200	2.62	179.2	58.52			0.69	1.09	0.97	0.91
2021-02-21 16:21:03.512200 to 16:21:03.528200	2.62	179.3	58.53			2.21	0.88	1.79	3.41	0.35	6.11
2021-02-21 16:22:29.537200 to 16:22:29.553200	2.58	180.4	59.2			1.09	1.5
2021-02-21 16:22:38.512200 to 16:22:38.528200	2.58	180.5	59.27			0.65	2.06	3.37	2.06
2021-02-21 16:23:49.512200 to 16:23:49.528200	2.55	181.5	59.82			1.06	0.59	1.64	0.7	0.56	1.03	0.68	0.35	0.44	1.12	0.29	0.53	1.35	0.56	1.7	2.52
2021-02-21 16:24:57.512200 to 16:24:57.528200	2.52	182.4	60.36			2.85	0.56	2.35	3.88
2021-02-21 16:26:42.512200 to 16:26:42.528200	2.48	183.9	61.21			0.44	1.27
2021-02-21 16:28:46.512200 to 16:28:46.528200	2.43	185.6	62.24			1.53	1.61	2.64
2021-02-21 16:29:13.512200 to 16:29:13.528200	2.42	186	62.47			0.56	1.17	2.67	0.65	2.94	0.44	2.2	0.56	1.29	0.32
2021-02-21 16:29:36.512200 to 16:29:36.528200	2.41	186.4	62.66			1.73	1.27	2.47
2021-02-21 16:30:14.512200 to 16:30:14.528200	2.4	186.9	62.99			1.38	2.14	5.9	2.9	1.82	0.62	1.14
2021-02-21 16:31:13.537200 to 16:31:13.553200	2.37	187.8	63.49			0.88	1.12	1.15	0.76	0.94	2.03	0.76	3.41	0.71
2021-02-21 16:32:20.512200 to 16:32:20.528200	2.35	188.8	64.08			1.12	1.27	2.23	3.92
2021-02-21 16:34:07.511200 to 16:34:07.527200	2.3	190.4	65.03			0.7	0.85	0.7	0.68	0.88	0.97	2.94	0.73	0.94	1.28	1
2021-02-21 16:36:43.511200 to 16:36:43.527200	2.24	192.9	66.45			1.09	0.54	1.71
2021-02-21 16:37:03.511200 to 16:37:03.527200	2.23	193.2	66.64			0.91	6.49	4.61
2021-02-21 16:37:20.511200 to 16:37:20.527200	2.23	193.5	66.8			0.29	0.29	1.47	1.06	2.38	0.79
2021-02-21 16:37:47.511200 to 16:37:47.527200	2.22	193.9	67.05			4.21	0.65	0.73	1.27	1.91	0.41	1.09	0.88	0.29	0.79	0.94	0.59	0.2	0.56	0.23
2021-02-21 16:39:07.511200 to 16:39:07.527200	2.18	195.3	67.81			1.6	2.29	3.19	1.05	1.44	4.15
2021-02-21 16:42:06.511200 to 16:42:06.527200	2.11	198.4	69.55			1.45	2.39	0.56	0.76	0.62	0.44	0.79	0.91	1.23	2.88
2021-02-21 16:44:49.511200 to 16:44:49.527200	2.05	201.5	71.18			1.59	0.7	1.76	3.43	5.87
2021-02-21 16:45:26.536200 to 16:45:26.552200	2.03	202.3	71.56			1.23	1.59	4.87
2021-02-21 16:53:56.510200 to 16:53:56.526200	1.83	214.5	76.69			1.61	0.76	3.96	4.81	0.79
2021-02-21 17:15:01.508200 to 17:15:01.524200	1.35	312.9	70.67			2.25	10.6
2021-06-08 7:24:05.863100 to 7:24:05.879300	1.27	234.7	80.07			2.41	0.95	0.51	2.08	1.58	0.74	1.31	2.11	2.88	0.36
2021-06-08 7:24:59.863100 to 7:24:59.879300	1.25	239.7	78.39			1.93	2.29	2.26	1.61	0.33	0.42	0.24	0.8	2.65

## Sheet: whistler trains
time	Footlon	Footlat	rj	alt	Nothing	Nothing	gap1	gap2	gap3	gap4	gap5	gap6	gap7	gap8	gap9	gap10	gap11	gap12
2016-08-27 13:12:54.768 to 13:12:54.888	253.418	-53.176	1.2904	23348.2			3.3	4	3.1	15.7
2016-08-27 13:14:26.768 to 13:14:26.888	252.639	-55.822	1.3192	25619.9			34.3	25.6
2016-12-11 16:43:12.610 to 16:43:12.729	15.752	59.588	1.2595	21630			5.1	6.3	16	4.5
2016-12-11 16:45:16.610 to 16:45:16.729	13.596	56.363	1.2241	18802.8			14.1	9.7
2016-12-11 16:45:37.610 to 16:45:37.729	13.231	55.813	1.2184	18338.5			44.7	17.1
2016-12-11 16:48:31.610 to 16:48:31.729	10.217	51.197	1.1739	14677.3			5.1	2.4	1.8	3.6	4.4	5.4
2017-02-02 12:35:34.851 to 12:35:34.974	106.123	63.069	1.2805	23339			48.5	4.6	9.5
2017-03-27 8:37:41.116 to 8:37:41.239	186.708	45.159	1.1512	13078			6.7	3.9
2017-05-19 5:42:19.377 to 5:42:19.496	226.596	51.138	1.218	18627.6			6.9	27.8	5.6	6.2
2017-05-19 5:43:29.377 to 5:43:29.496	226.72	49.499	1.1988	17078.8			59.6	3.7
2017-05-19 5:44:04.377 to 5:44:04.496	226.734	48.652	1.1895	16323.6			6.2	15.7	5
2017-05-19 5:44:41.377 to 5:44:41.496	226.717	47.735	1.18	15540.1			12.4	3	5.2	3.5	3.7
2017-05-19 5:45:32.377 to 5:45:32.496	226.643	46.429	1.1673	14486.6			3.5	5.7	43
2017-05-19 5:46:05.377 to 5:46:05.496	226.566	45.555	1.1593	13822			21.6	20.1	31.6	2	3.5	3.5	10.9
2017-05-19 5:46:08.377 to 5:46:08.496	226.557	45.474	1.1586	13762.3			12.9	80.5	3	3.2	3.2
2017-05-19 5:48:01.377 to 5:48:01.496	226.123	42.29	1.1331	11603.1			3.2	9.7	4.2	4.7	6.5
2017-05-19 5:48:29.377 to 5:48:29.496	225.981	41.454	1.1272	11096.9			12.2	7
2017-05-19 5:49:03.377 to 5:49:03.496	225.79	40.414	1.1204	10498.8			32.5	11.9
2017-05-19 5:49:31.377 to 5:49:31.496	225.62	39.537	1.1149	10020.3			5	3.2	24.6
2017-05-19 5:49:47.377 to 5:49:47.496	225.517	39.028	1.1118	9752.87			3.5	4.2	8.2
2017-05-19 5:50:06.377 to 5:50:06.496	225.391	38.416	1.1083	9440.99			4	2.5	5	21.9	4.2	2.5	2.5	6
2017-05-19 5:50:53.377 to 5:50:53.496	225.056	36.867	1.1	8697			5	10.7
2017-05-19 5:52:16.401 to 5:52:16.520	224.395	34.024	1.0866	7484.13			6	5.2	2.7	3.5	3.5	5.7
2017-05-19 5:52:30.377 to 5:52:30.496	224.276	33.534	1.0845	7293.37			22.6	55.2
2017-05-19 5:52:45.377 to 5:52:45.496	224.145	33.005	1.0824	7093.09			4	62.1	2	19.1	7	7.5
2017-05-19 6:25:59.374 to 6:25:59.496	205.228	-57.21	1.3422	27133			19.9	5.6	4.8	5.9	56	3.3	3.1	6.9	4.3
2017-05-19 6:30:27.374 to 6:30:27.496	202.818	-63.372	1.4349	34279.7			14.5	3.3	2.8	5.9
2017-05-19 6:31:29.374 to 6:31:29.496	202.276	-64.737	1.4572	35978.3			7.6	5.1	3.1	2	2.8	3.3	3.6	3.6	2.8	5.1	7.6	6.6
2017-07-11 0:40:07.660 to 0:40:07.779	176.182	65.297	2.4973	111223			7.2	10.9
2017-07-11 0:40:39.660 to 0:40:39.779	176.182	65.297	2.4846	110328			84.5	8.4
2017-07-11 2:17:14.678 to 2:17:14.797	294.218	-48.775	1.2901	22969.5			11.4	7.6	60.4
2017-07-11 2:22:14.650 to 2:22:14.773	291.201	-56.64	1.3896	30731.4			8	8.2	3
2017-09-01 21:26:09.958 to 21:26:10.078	62.616	65.757	1.2933	24680.8			9.8	9.9	2	3.3	11.4
2017-09-01 21:26:22.958 to 21:26:23.078	62.111	65.384	1.2892	24363.4			24.7	5.7
2017-09-01 21:26:34.958 to 21:26:35.07	61.659	65.039	1.2854	24071.3			6.7	5.8
2017-09-01 21:26:47.958 to 21:26:48.078	61.184	64.664	1.2813	23756.1			16.8	5.5
2017-09-01 21:27:25.958 to 21:27:26.078	59.878	63.56	1.2696	22841.7			3.6	28.8	8.8
2017-09-01 21:27:48.958 to 21:27:49.078	59.145	62.888	1.2625	22293.4			63.1	3.8
2017-09-01 21:28:58.958 to 21:28:59.078	57.144	60.825	1.2416	20650.3			4.6	3.6
2017-09-01 21:30:11.958 to 21:30:12.078	55.374	58.646	1.2206	18981.2			9.3	4.9	2.3	4.6
2017-09-01 21:30:32.958 to 21:30:33.078	54.915	58.013	1.2147	18510			4.4	36	7.5
2017-09-01 21:30:34.958 to 21:30:35.078	54.872	57.953	1.2142	18465.4			6.9	3.6
2017-09-01 21:30:45.958 to 21:30:46.078	54.641	57.62	1.2111	18220.5			15.8	5.9
2017-09-01 21:31:04.958 to 21:31:05.078	54.253	57.044	1.2059	17800.3			2.1	3.6	9.3	94
2017-09-01 21:31:44.958 to 21:31:45.078	53.484	55.822	1.1951	16927.7			3.1	17.7	4.1
2017-09-01 21:31:48.982 to 21:31:49.102	53.409	55.698	1.1941	16840.9			21.6	39.3
2017-09-01 21:31:55.958 to 21:31:56.078	53.282	55.483	1.1922	16690.7			4.1	5.7
2017-09-01 21:32:42.982 to 21:32:43.102	52.465	54.026	1.18	15692.4			2.1	81.2	3.3	2.6	11.8	3.3	3.6	2.3
2017-09-01 21:35:47.958 to 21:35:48.078	49.765	48.086	1.1362	12027.4			2.6	3.9	5.7	3.6	7.2	2.8	34.9
2017-09-01 21:40:12.958 to 21:40:13.078	46.64	39.056	1.087	7677.61			17.8	20.5	14
2017-10-24 18:08:45.250 to 18:08:45.369	109.982	-58.243	1.3662	28715.6			10.2	12.9
2017-12-16 17:35:57.580 to 17:35:57.703	89.775	65.552	1.2696	22866.1			5.6	91.7
2017-12-16 17:38:16.555 to 17:38:16.677	83.99	62.204	1.2294	19696.5			8.4	5.7
2017-12-16 17:45:43.555 to 17:45:43.677	71.609	49.583	1.1236	10902.9			4.8	11.7
2018-02-07 13:29:44.863 to 13:29:44.983	178.764	60.457	1.2751	23431.5			13.9	11.3
2018-04-01 9:30:54.178 to 9:30:54.297	254.075	51.427	1.159	14238.9			17.6	2.5	2.3	2.5	2.8	3.6	2.8
2018-04-01 9:31:37.175 to 9:31:37.297	253.769	50.175	1.1489	13392			2.9	8.6	6.6	10.2
2018-04-01 9:31:58.178 to 9:31:58.297	253.605	49.556	1.144	12987.1			2	9.2	4.7
2018-04-01 9:32:13.178 to 9:32:13.297	253.483	49.109	1.1407	12701.5			8.4	4.3	3.3	2.6	2.4	2.4	3.3	33.9	3.1	2.1
2018-04-01 9:32:44.178 to 9:32:44.297	253.219	48.177	1.1338	12121.1			4.2	4.3
2018-04-01 9:33:14.178 to 9:33:14.297	252.949	47.259	1.1274	11572.4			3.7	5.2	4	3	3	3.2	2.7	2.5	4.5
2018-04-01 9:33:41.178 to 9:33:41.297	252.694	46.42	1.1218	11089.9			6.7	5.7	7.7	3.2	6.2	5
2018-04-01 9:33:48.178 to 9:33:48.297	252.627	46.2	1.1204	10966.6			4.2	4.2	6.2	4	3.5	3.7	18.6	5.7
2018-04-01 9:34:38.200 to 9:34:38.322	252.127	44.602	1.1106	10107.7			2.3	9.9
2018-04-01 10:18:12.172 to 10:18:12.295	219.667	-62.205	1.4951	38438.8			2.3	10.8	5.9
2018-04-01 10:18:14.172 to 10:18:14.295	219.639	-62.244	1.4958	38494.9			13.1	58.5	7.2	4.4	6.7	8.2
2018-04-01 10:18:47.172 to 10:18:47.295	219.172	-62.889	1.5081	39421.6			2.6	6.7	2.8	4.1
2018-04-01 10:20:48.172 to 10:20:48.295	217.491	-65.194	1.5534	42844.7			9.8	42.4
2018-05-24 5:17:48.518 to 5:17:48.641	13.099	70.508	1.2799	23889.8			59.1	4.9
2018-05-24 5:59:41.515 to 5:59:41.648	316.229	-40.722	1.2391	18496.4			3.9	5.8
2018-07-16 4:55:06.791 to 4:55:06.914	311.15	74.282	1.2837	24223			4.9	9
2018-07-16 4:57:36.791 to 4:57:36.914	305.115	67.971	1.238	20693.2			20	5.2
2018-07-16 5:41:48.788 to 5:41:48.911	269.856	-46.256	1.325	25194.3			4.9	18.2	5.1	2.6	4.1	5.9
2018-07-16 5:42:44.788 to 5:42:44.911	269.098	-47.916	1.3436	26646.5			4.8	66.3	11
2018-07-16 5:44:18.788 to 5:44:18.911	267.808	-50.478	1.3755	29128.7			77.3	20.8
2018-07-16 5:46:32.788 to 5:46:32.911	265.643	-54.303	1.4225	32749.8			47	2	41.1
2018-07-16 5:46:53.788 to 5:46:53.911	265.643	-54.303	1.43	33324.9			13.4	2.8	32.9	4.9	3.3
2018-07-16 5:48:52.788 to 5:48:52.911	263.95	-57.021	1.4731	36617.3			7.2	18
2018-09-07 0:50:19.106 to 0:50:19.228	55.44	67.544	1.2667	22957.5			8.4	2.8	2	4.8	5.1	19.9
2018-09-07 0:54:06.106 to 0:54:06.228	45.715	60.483	1.2006	17795.1			9.9	2.5	20.9	19.6
2018-10-29 20:50:55.439 to 20:50:55.562	137.92	58.4	1.1613	14679.7			4.6	2.8	2.1
2018-10-29 20:53:34.464 to 20:53:34.587	133.086	54.731	1.125	11646.7			10.3	23.4	5.1	2.8	3.1	6.7	2.8	4.1	4.4	4.6	4.6	7.2
2018-10-29 20:53:47.439 to 20:53:47.562	132.725	54.42	1.1223	11414.4			20.3	2.6	2.3
2018-10-29 20:54:01.439 to 20:54:01.562	132.341	54.083	1.1194	11166.5			4.4	13.9	3.9	2.3	3.1
2018-10-29 20:55:06.439 to 20:55:06.562	130.646	52.521	1.1067	10054.4			4.6	5.9	3.3	4.1	7.4
2018-10-29 21:37:33.436 to 21:37:33.559	77.147	-59.884	1.4735	36501.9			13.4	13.6
2018-10-29 21:37:52.461 to 21:37:52.584	76.782	-60.275	1.4805	37034			19.6	15.4	13.6	7.7	4.6	9
2018-10-29 21:38:01.461 to 21:38:01.584	76.61	-60.458	1.4838	37286.1			5.6	2.3	9.2	18.2
2018-10-29 21:39:32.436 to 21:39:32.559	74.846	-62.24	1.5175	39848.8			3.6	9	2.6	2.3	2.3	2.3	2.3	4.6	3.9	4.4
2018-10-29 21:41:06.436 to 21:41:06.559	72.985	-63.953	1.5529	42520.8			15.4	2.8	12.3	5.9	3.3	2.1	4.1	8.2	11
2018-10-29 21:41:30.436 to 21:41:30.559	72.503	-64.371	1.562	43206.5			4.9	6.7	5.1
2018-10-29 21:41:55.436 to 21:41:55.559	71.997	-64.797	1.5715	43922			7.7	3.1	4.4	53.7
2018-10-29 21:43:20.436 to 21:43:20.559	70.25	-66.187	1.604	46364.3			24.4	15.9	8.5	20	21.1
2018-10-29 21:44:21.436 to 21:44:21.559	68.967	-67.129	1.6275	48125			3.3	41.6	2.8	8.5	3.3	3.1
2018-10-29 21:45:07.436 to 21:45:07.559	67.983	-67.81	1.6453	49456.5			3.3	7.4	2.6	50.1
2018-10-29 21:46:04.436 to 21:46:04.559	66.742	-68.619	1.6675	51110.3			12.8	25.9
2018-10-29 21:46:19.436 to 21:46:19.559	66.411	-68.826	1.6792	51982.4			4.1	3.3	3.3	3.6	4.1
2018-12-21 16:40:57.749 to 16:40:57.872	220.165	56.937	1.2366	20544.4			5.9	3.9
2018-12-21 16:46:05.749 to 16:46:05.872	217.278	49.651	1.1596	14316.1			2.6	2.8	3.9	5.1	3.1	13.4
2018-12-21 16:46:16.749 to 16:46:16.872	217.136	49.374	1.1571	14114			4.9	5.6
2018-12-21 16:47:15.748 to 16:47:15.872	216.339	47.85	1.1447	13057.1			2.6	2.6	2.1	5.2	4.1	13.7	4.9	5.2
2018-12-21 16:48:49.748 to 16:48:49.872	214.954	45.277	1.1264	11475.5			6.2	2.3	4.7
2018-12-21 16:48:58.748 to 16:48:58.872	214.815	45.02	1.1248	11331			50.2	15.8	2.3	2.3	2	2.3	2.1	3.1
2018-12-21 17:21:31.746 to 17:21:31.868	182.889	-45.467	1.2857	21724			18.8	8.7	18.1	2.8	2.5
2018-12-21 17:21:35.746 to 17:21:35.868	182.815	-45.573	1.2869	21818.9			6.1	5.6	4.6	8.7	21.1
2018-12-21 17:26:53.746 to 17:26:53.868	177.345	-53.124	1.3889	29780.9			16.3	8.9	22.7	11.7
2018-12-21 17:28:58.746 to 17:28:58.867	175.285	-55.79	1.4318	33091.2			6.6	22.5
2018-12-21 17:29:35.746 to 17:29:35.867	174.671	-56.559	1.4447	34086			17.7	17.2
2018-12-21 17:30:09.746 to 17:30:09.867	174.104	-57.259	1.4567	35005.6			7.3	12.1
2018-12-21 17:30:48.746 to 17:30:48.867	173.447	-58.055	1.4706	36066.5			4.8	6.1	4.8
2018-12-21 17:34:45.746 to 17:34:45.867	169.225	-62.734	1.5569	42629.3			4.3	15.7
2018-12-21 17:34:58.746 to 17:34:58.867	168.978	-62.982	1.5617	42994.2			17.9	2.1	2.8	2	2.5	2.3	2.3	4.5	10.6
2018-12-21 17:35:42.758 to 17:35:42.855	168.127	-63.815	1.5781	44232.2			4.2	2.8	3.4
2018-12-21 17:36:02.744 to 17:36:02.867	167.733	-64.189	1.5856	44796.4			4.9	11.8	49.3
2018-12-21 17:36:27.769 to 17:36:27.892	167.232	-64.653	1.595	45503.7			2.3	2.1	18.5	6.9
2018-12-21 17:37:02.769 to 17:37:02.892	166.519	-65.294	1.6082	46495.1			2	8	68.6
2018-12-21 17:37:32.744 to 17:37:32.867	165.897	-65.835	1.6195	47346.1			7.4	9	5.9	21.1
2018-12-21 17:45:01.744 to 17:45:01.867	155.276	-72.818	1.7928	60245.9			4.6	5.6	3.1	4.9
2018-12-21 17:45:19.744 to 17:45:19.867	154.806	-73.05	1.7998	60767			3.9	20.3	21.6	5.9	2.1	4.6	2.1
2018-12-21 17:47:33.744 to 17:47:33.867	151.211	-74.664	1.8525	64651.1			18.2	7.2

## Sheet: whistlers paper 2018
Begin	End	Juno elon	Juno lat	Juno Rj	Juno alt	Foot elon	Foot lat
2016-08-27T12:29:42.770000	2016-08-27T12:29:42.892880	276.758	52.35	1.2696	22289	268.994	54.694
2016-08-27T12:29:50.770000	2016-08-27T12:29:50.892880	276.678	52.108	1.2672	22099.9	269.066	54.489
2016-08-27T12:29:54.770000	2016-08-27T12:29:54.892880	276.639	51.987	1.266	22005.6	269.101	54.387
2016-08-27T12:30:10.770000	2016-08-27T12:30:10.892880	276.481	51.498	1.2613	21629.7	269.232	53.978
2016-08-27T12:30:18.770000	2016-08-27T12:30:18.892880	276.402	51.253	1.2589	21442.5	269.293	53.774
2016-08-27T12:30:20.770000	2016-08-27T12:30:20.892880	276.382	51.191	1.2583	21395.8	269.308	53.723
2016-08-27T12:30:22.770000	2016-08-27T12:30:22.892880	276.362	51.13	1.2578	21349.1	269.323	53.672
2016-08-27T12:30:24.795000	2016-08-27T12:30:24.917880	276.342	51.067	1.2572	21301.9	269.338	53.62
2016-08-27T12:30:28.770000	2016-08-27T12:30:28.892880	276.303	50.945	1.256	21209.3	269.366	53.519
2016-08-27T12:30:52.770000	2016-08-27T12:30:52.892880	276.066	50.199	1.249	20653.2	269.523	52.907
2016-08-27T12:31:28.770000	2016-08-27T12:31:28.892880	275.709	49.065	1.2387	19828.8	269.714	51.987
2016-08-27T12:32:44.770000	2016-08-27T12:32:44.892880	274.957	46.608	1.2177	18129.2	269.951	50.026
2016-08-27T12:33:06.770000	2016-08-27T12:33:06.892880	274.739	45.881	1.2118	17648.2	269.982	49.451
2016-08-27T12:34:00.770000	2016-08-27T12:34:00.892880	274.203	44.066	1.1976	16490	269.989	48.021
2016-08-27T12:34:14.770000	2016-08-27T12:34:14.892880	274.065	43.589	1.1941	16195.2	269.976	47.645
2016-08-27T12:34:46.770000	2016-08-27T12:34:46.892880	273.747	42.486	1.186	15530	269.926	46.778
2016-08-27T12:34:52.770000	2016-08-27T12:34:52.892880	273.688	42.278	1.1845	15406.7	269.913	46.614
2016-08-27T12:35:04.770000	2016-08-27T12:35:04.892880	273.569	41.86	1.1816	15161.4	269.886	46.285
2016-08-27T12:35:10.770000	2016-08-27T12:35:10.892880	273.509	41.65	1.1801	15039.4	269.87	46.12
2016-08-27T12:35:14.795000	2016-08-27T12:35:14.917880	273.469	41.509	1.1791	14957.8	269.859	46.009
2016-08-27T12:35:24.770000	2016-08-27T12:35:24.892880	273.37	41.158	1.1767	14756.6	269.831	45.732
2016-08-27T12:36:30.770000	2016-08-27T12:36:30.892880	272.715	38.8	1.1612	13458.3	269.582	43.871
2016-08-27T12:36:48.770000	2016-08-27T12:36:48.892880	272.536	38.146	1.1571	13114.7	269.498	43.353
2016-08-27T12:36:58.770000	2016-08-27T12:36:58.892880	272.437	37.78	1.1549	12925.8	269.448	43.063
2016-08-27T12:37:04.770000	2016-08-27T12:37:04.892880	272.377	37.56	1.1536	12813.2	269.418	42.889
2016-08-27T12:37:10.770000	2016-08-27T12:37:10.892880	272.317	37.34	1.1523	12701.1	269.386	42.714
2016-08-27T12:37:12.770000	2016-08-27T12:37:12.892880	272.298	37.266	1.1518	12663.8	269.375	42.656
2016-08-27T12:37:18.770000	2016-08-27T12:37:18.892880	272.238	37.045	1.1505	12552.4	269.343	42.48
2016-08-27T12:37:32.770000	2016-08-27T12:37:32.892880	272.099	36.527	1.1475	12294.6	269.265	42.069
2016-08-27T12:38:10.770000	2016-08-27T12:38:10.892880	271.721	35.108	1.1395	11610.1	269.034	40.941
2016-08-27T13:05:38.768000	2016-08-27T13:05:38.890880	255.302	-32.761	1.1707	13660.2	257.108	-36.906
2016-08-27T13:08:28.767000	2016-08-27T13:08:28.889880	253.611	-38.61	1.2136	17188	255.592	-44.323
2016-08-27T13:08:44.767000	2016-08-27T13:08:44.889880	253.452	-39.139	1.2179	17538.4	255.461	-44.93
2016-08-27T13:09:00.767000	2016-08-27T13:09:00.889880	253.293	-39.664	1.2222	17891.7	255.331	-45.526
2016-08-27T13:09:16.767000	2016-08-27T13:09:16.889880	253.134	-40.185	1.2266	18247.7	255.201	-46.109
2016-08-27T13:09:22.767000	2016-08-27T13:09:22.889880	253.074	-40.379	1.2283	18382	255.153	-46.325
2016-08-27T13:09:24.767000	2016-08-27T13:09:24.889880	253.054	-40.444	1.2288	18426.8	255.137	-46.396
2016-08-27T13:10:06.767000	2016-08-27T13:10:06.889880	252.637	-41.788	1.2406	19377.8	254.798	-47.862
2016-08-27T13:10:48.767000	2016-08-27T13:10:48.889880	252.219	-43.107	1.2527	20346.5	254.458	-49.265
2016-08-27T13:11:14.792000	2016-08-27T13:11:14.914880	251.961	-43.912	1.2603	20955.1	254.246	-50.106
2016-08-27T13:11:16.767000	2016-08-27T13:11:16.889880	251.941	-43.972	1.2609	21001.6	254.23	-50.169
2016-08-27T13:11:24.767000	2016-08-27T13:11:24.889880	251.862	-44.217	1.2632	21190.1	254.164	-50.423
2016-08-27T13:11:52.767000	2016-08-27T13:11:52.889880	251.584	-45.068	1.2715	21854.2	253.934	-51.3
2016-08-27T13:11:58.767000	2016-08-27T13:11:58.889880	251.524	-45.249	1.2733	21997.4	253.885	-51.485
2016-08-27T13:12:02.767000	2016-08-27T13:12:02.889880	251.485	-45.369	1.2745	22093	253.852	-51.608
2016-08-27T13:12:04.767000	2016-08-27T13:12:04.889880	251.465	-45.429	1.2751	22140.9	253.835	-51.67
2016-08-27T13:12:34.767000	2016-08-27T13:12:34.889880	251.167	-46.322	1.2842	22862.9	253.586	-52.58
2016-08-27T13:12:52.767000	2016-08-27T13:12:52.889880	250.988	-46.852	1.2898	23299.6	253.435	-53.116
2016-08-27T13:12:54.767000	2016-08-27T13:12:54.889880	250.968	-46.911	1.2904	23348.2	253.418	-53.176
2016-08-27T13:12:56.767000	2016-08-27T13:12:56.889880	250.949	-46.97	1.291	23396.9	253.402	-53.235
2016-08-27T13:13:22.767000	2016-08-27T13:13:22.889880	250.691	-47.726	1.299	24033	253.183	-53.997
2016-08-27T13:13:36.767000	2016-08-27T13:13:36.889880	250.552	-48.129	1.3034	24377.6	253.064	-54.402
2016-08-27T13:13:38.792000	2016-08-27T13:13:38.914880	250.532	-48.187	1.304	24427.6	253.047	-54.46
2016-08-27T13:14:04.767000	2016-08-27T13:14:04.889880	250.274	-48.927	1.3122	25071.1	252.827	-55.202
2016-08-27T13:14:22.767000	2016-08-27T13:14:22.889880	250.095	-49.434	1.3179	25519.8	252.673	-55.71
2016-08-27T13:14:26.767000	2016-08-27T13:14:26.889880	250.056	-49.547	1.3192	25619.9	252.639	-55.822
2016-08-27T13:14:36.767000	2016-08-27T13:14:36.889880	249.957	-49.826	1.3224	25870.4	252.554	-56.101
2016-08-27T13:14:42.767000	2016-08-27T13:14:42.889880	249.897	-49.993	1.3243	26021	252.503	-56.268
2016-08-27T13:14:44.767000	2016-08-27T13:14:44.889880	249.877	-50.049	1.325	26071.3	252.486	-56.323
2016-08-27T13:14:54.767000	2016-08-27T13:14:54.889880	249.778	-50.326	1.3282	26323	252.4	-56.6
2016-08-27T13:15:04.767000	2016-08-27T13:15:04.889880	249.679	-50.601	1.3314	26575.4	252.315	-56.875
2016-08-27T13:15:24.767000	2016-08-27T13:15:24.889880	249.481	-51.148	1.3379	27082.1	252.144	-57.421
2016-08-27T13:15:26.792000	2016-08-27T13:15:26.914880	249.461	-51.204	1.3386	27133.6	252.127	-57.476
2016-08-27T13:15:40.767000	2016-08-27T13:15:40.889880	249.322	-51.582	1.3432	27489.3	252.008	-57.855
2016-08-27T13:15:54.767000	2016-08-27T13:15:54.889880	249.184	-51.959	1.3478	27846.8	251.888	-58.231
2016-08-27T13:16:00.767000	2016-08-27T13:16:00.889880	249.124	-52.12	1.3497	28000.4	251.837	-58.392
2016-08-27T13:16:06.767000	2016-08-27T13:16:06.889880	249.065	-52.28	1.3517	28154.2	251.786	-58.552
2016-08-27T13:16:08.767000	2016-08-27T13:16:08.889880	249.045	-52.334	1.3524	28205.6	251.769	-58.605
2016-08-27T13:16:10.767000	2016-08-27T13:16:10.889880	249.025	-52.387	1.353	28256.9	251.752	-58.658
2016-08-27T13:16:14.792000	2016-08-27T13:16:14.914880	248.985	-52.494	1.3544	28360.3	251.718	-58.765
2016-08-27T13:16:22.767000	2016-08-27T13:16:22.889880	248.906	-52.705	1.357	28565.4	251.651	-58.977
2016-08-27T13:16:38.792000	2016-08-27T13:16:38.914880	248.748	-53.128	1.3623	28978.7	251.515	-59.399
2016-08-27T13:16:54.767000	2016-08-27T13:16:54.889880	248.59	-53.545	1.3677	29392.1	251.381	-59.817
2016-08-27T13:16:56.792000	2016-08-27T13:16:56.914880	248.57	-53.598	1.3684	29444.6	251.364	-59.87
2016-08-27T13:17:00.767000	2016-08-27T13:17:00.889880	248.53	-53.702	1.3697	29547.7	251.331	-59.974
2016-08-27T13:17:26.767000	2016-08-27T13:17:26.889880	248.273	-54.372	1.3785	30224.4	251.115	-60.647
2016-08-27T13:17:28.767000	2016-08-27T13:17:28.889880	248.253	-54.424	1.3791	30276.6	251.099	-60.698
2016-08-27T13:17:30.767000	2016-08-27T13:17:30.889880	248.233	-54.475	1.3798	30328.8	251.082	-60.75
2016-08-27T14:21:36.762000	2016-08-27T14:21:36.884880	28.643	-77.83	2.8745	138466	14.033	-82.375
2016-08-27T14:36:35.761000	2016-08-27T14:36:35.883880	19.772	-73.103	3.2153	162653	8.558	-80.285
2016-08-27T14:36:45.761000	2016-08-27T14:36:45.883880	19.672	-73.056	3.219	162919	8.487	-80.265
2016-08-27T14:40:24.760000	2016-08-27T14:40:24.882880	17.493	-72.053	3.3005	168705	6.897	-79.837
2016-08-27T14:41:17.760000	2016-08-27T14:41:17.882880	16.965	-71.818	3.3202	170099	6.504	-79.737
2016-08-27T14:42:51.760000	2016-08-27T14:42:51.882880	16.028	-71.408	3.3549	172567	5.8	-79.564
2016-08-27T15:00:34.784000	2016-08-27T15:00:34.906880	5.398	-67.291	3.7411	199968	357.437	-77.882
2016-12-11T16:41:20.609000	2016-12-11T16:41:20.731880	8.309	56.573	1.2933	24295.2	17.706	62.489
2016-12-11T16:41:22.609000	2016-12-11T16:41:22.731880	8.288	56.515	1.2927	24246.8	17.671	62.437
2016-12-11T16:41:29.609000	2016-12-11T16:41:29.731880	8.215	56.311	1.2905	24077.6	17.549	62.255
2016-12-11T16:41:30.634000	2016-12-11T16:41:30.756880	8.204	56.281	1.2902	24052.8	17.531	62.229
2016-12-11T16:41:34.609000	2016-12-11T16:41:34.731880	8.163	56.165	1.289	23956.9	17.461	62.126
2016-12-11T16:41:40.609000	2016-12-11T16:41:40.731880	8.1	55.989	1.2871	23812.3	17.356	61.97
2016-12-11T16:41:56.609000	2016-12-11T16:41:56.731880	7.933	55.517	1.2822	23428.1	17.076	61.555
2016-12-11T16:41:57.634000	2016-12-11T16:41:57.756880	7.923	55.486	1.2819	23403.5	17.059	61.529
2016-12-11T16:42:01.609000	2016-12-11T16:42:01.731880	7.881	55.368	1.2807	23308.4	16.989	61.426
2016-12-11T16:42:04.609000	2016-12-11T16:42:04.731880	7.85	55.279	1.2798	23236.7	16.937	61.348
2016-12-11T16:42:08.609000	2016-12-11T16:42:08.731880	7.808	55.16	1.2786	23141.2	16.867	61.245
2016-12-11T16:42:10.609000	2016-12-11T16:42:10.731880	7.787	55.101	1.278	23093.4	16.832	61.193
2016-12-11T16:42:14.609000	2016-12-11T16:42:14.731880	7.745	54.981	1.2768	22998.1	16.762	61.089
2016-12-11T16:42:17.609000	2016-12-11T16:42:17.731880	7.714	54.892	1.2759	22926.7	16.71	61.012
2016-12-11T16:42:19.609000	2016-12-11T16:42:19.731880	7.693	54.832	1.2753	22879.1	16.675	60.96
2016-12-11T16:42:20.609000	2016-12-11T16:42:20.731880	7.683	54.802	1.275	22855.3	16.658	60.934
2016-12-11T16:42:26.609000	2016-12-11T16:42:26.731880	7.62	54.622	1.2731	22712.9	16.553	60.779
2016-12-11T16:42:29.609000	2016-12-11T16:42:29.731880	7.589	54.532	1.2722	22641.7	16.501	60.701
2016-12-11T16:42:30.609000	2016-12-11T16:42:30.731880	7.579	54.502	1.2719	22618	16.484	60.675
2016-12-11T16:42:31.609000	2016-12-11T16:42:31.731880	7.568	54.471	1.2716	22594.3	16.466	60.649
2016-12-11T16:42:40.609000	2016-12-11T16:42:40.731880	7.474	54.2	1.2689	22381.5	16.309	60.416
2016-12-11T16:42:45.609000	2016-12-11T16:42:45.731880	7.422	54.048	1.2675	22263.5	16.222	60.287
2016-12-11T16:42:48.609000	2016-12-11T16:42:48.731880	7.391	53.957	1.2666	22192.8	16.17	60.209
2016-12-11T16:42:49.609000	2016-12-11T16:42:49.731880	7.38	53.927	1.2663	22169.3	16.153	60.183
2016-12-11T16:43:06.609000	2016-12-11T16:43:06.731880	7.203	53.409	1.2612	21770.3	15.857	59.743
2016-12-11T16:43:09.634000	2016-12-11T16:43:09.756880	7.172	53.316	1.2603	21699.5	15.804	59.665
2016-12-11T16:43:11.609000	2016-12-11T16:43:11.731880	7.151	53.255	1.2597	21653.4	15.77	59.614
2016-12-11T16:43:12.609000	2016-12-11T16:43:12.731880	7.141	53.225	1.2595	21630	15.752	59.588
2016-12-11T16:43:14.609000	2016-12-11T16:43:14.731880	7.12	53.163	1.2589	21583.3	15.717	59.536
2016-12-11T16:43:16.609000	2016-12-11T16:43:16.731880	7.099	53.102	1.2583	21536.7	15.683	59.484
2016-12-11T16:43:28.609000	2016-12-11T16:43:28.731880	6.974	52.732	1.2548	21257.5	15.474	59.173
2016-12-11T16:43:30.609000	2016-12-11T16:43:30.731880	6.954	52.67	1.2542	21211.1	15.439	59.121
2016-12-11T16:43:32.609000	2016-12-11T16:43:32.731880	6.933	52.608	1.2536	21164.7	15.404	59.069
2016-12-11T16:43:43.609000	2016-12-11T16:43:43.731880	6.818	52.266	1.2504	20910.2	15.213	58.784
2016-12-11T16:43:48.609000	2016-12-11T16:43:48.731880	6.766	52.11	1.249	20794.9	15.126	58.654
2016-12-11T16:43:49.609000	2016-12-11T16:43:49.731880	6.756	52.079	1.2487	20771.9	15.109	58.628
2016-12-11T16:43:57.609000	2016-12-11T16:43:57.731880	6.673	51.828	1.2464	20587.9	14.969	58.421
2016-12-11T16:44:17.609000	2016-12-11T16:44:17.731880	6.465	51.198	1.2406	20130.5	14.622	57.901
2016-12-11T16:44:42.608000	2016-12-11T16:44:42.730880	6.205	50.403	1.2336	19563.9	14.187	57.25
2016-12-11T16:44:58.608000	2016-12-11T16:44:58.730880	6.039	49.889	1.2291	19204.3	13.909	56.833
2016-12-11T16:45:03.608000	2016-12-11T16:45:03.730880	5.987	49.727	1.2277	19092.5	13.822	56.703
2016-12-11T16:45:05.608000	2016-12-11T16:45:05.730880	5.966	49.662	1.2272	19047.8	13.787	56.65
2016-12-11T16:45:16.608000	2016-12-11T16:45:16.730880	5.852	49.306	1.2241	18802.8	13.596	56.363
2016-12-11T16:45:17.608000	2016-12-11T16:45:17.730880	5.842	49.273	1.2239	18780.6	13.578	56.337
2016-12-11T16:45:18.608000	2016-12-11T16:45:18.730880	5.831	49.241	1.2236	18758.4	13.561	56.311
2016-12-11T16:45:20.608000	2016-12-11T16:45:20.730880	5.811	49.175	1.223	18714	13.526	56.258
2016-12-11T16:45:29.608000	2016-12-11T16:45:29.730880	5.717	48.882	1.2206	18514.8	13.37	56.023
2016-12-11T16:45:31.608000	2016-12-11T16:45:31.730880	5.697	48.816	1.22	18470.7	13.335	55.97
2016-12-11T16:45:33.633000	2016-12-11T16:45:33.755880	5.676	48.75	1.2195	18426	13.3	55.917
2016-12-11T16:45:37.608000	2016-12-11T16:45:37.730880	5.634	48.62	1.2184	18338.5	13.231	55.813
2016-12-11T16:45:45.608000	2016-12-11T16:45:45.730880	5.551	48.356	1.2162	18162.7	13.091	55.603
2016-12-11T16:45:54.608000	2016-12-11T16:45:54.730880	5.458	48.059	1.2138	17965.8	12.935	55.367
2016-12-11T16:45:58.608000	2016-12-11T16:45:58.730880	5.417	47.927	1.2127	17878.6	12.866	55.262
2016-12-11T16:46:00.633000	2016-12-11T16:46:00.755880	5.396	47.86	1.2122	17834.5	12.83	55.208
2016-12-11T16:46:01.608000	2016-12-11T16:46:01.730880	5.386	47.827	1.2119	17813.3	12.813	55.183
2016-12-11T16:46:02.608000	2016-12-11T16:46:02.730880	5.375	47.794	1.2117	17791.5	12.796	55.156
2016-12-11T16:46:06.608000	2016-12-11T16:46:06.730880	5.334	47.661	1.2106	17704.7	12.727	55.051
2016-12-11T16:46:08.608000	2016-12-11T16:46:08.730880	5.313	47.595	1.2101	17661.3	12.692	54.998
2016-12-11T16:46:13.608000	2016-12-11T16:46:13.730880	5.261	47.428	1.2087	17553	12.605	54.867
2016-12-11T16:46:15.608000	2016-12-11T16:46:15.730880	5.241	47.361	1.2082	17509.8	12.57	54.814
2016-12-11T16:46:20.608000	2016-12-11T16:46:20.730880	5.189	47.194	1.2069	17401.9	12.483	54.682
2016-12-11T16:46:45.658000	2016-12-11T16:46:45.780880	4.929	46.351	1.2003	16865.4	12.049	54.021
2016-12-11T16:47:00.608000	2016-12-11T16:47:00.730880	4.774	45.844	1.1965	16548.6	11.789	53.625
2016-12-11T16:47:06.608000	2016-12-11T16:47:06.730880	4.712	45.639	1.1949	16422.2	11.685	53.465
2016-12-11T16:47:07.608000	2016-12-11T16:47:07.730880	4.702	45.605	1.1947	16401.1	11.668	53.439
2016-12-11T16:47:29.608000	2016-12-11T16:47:29.730880	4.474	44.85	1.1891	15941.4	11.287	52.854
2016-12-11T16:47:31.608000	2016-12-11T16:47:31.730880	4.454	44.781	1.1886	15899.9	11.253	52.801
2016-12-11T16:47:39.633000	2016-12-11T16:47:39.755880	4.371	44.504	1.1866	15733.8	11.114	52.587
2016-12-11T16:47:53.608000	2016-12-11T16:47:53.730880	4.226	44.018	1.1831	15446.4	10.872	52.214
2016-12-11T16:47:58.608000	2016-12-11T16:47:58.730880	4.174	43.844	1.1819	15344.2	10.786	52.081
2016-12-11T16:48:13.608000	2016-12-11T16:48:13.730880	4.019	43.318	1.1782	15039.3	10.527	51.679
2016-12-11T16:48:20.608000	2016-12-11T16:48:20.730880	3.947	43.072	1.1765	14898.1	10.407	51.492
2016-12-11T16:48:31.608000	2016-12-11T16:48:31.730880	3.833	42.684	1.1739	14677.3	10.217	51.197
2016-12-11T16:48:34.608000	2016-12-11T16:48:34.730880	3.802	42.577	1.1731	14617.3	10.166	51.116
2016-12-11T16:48:35.608000	2016-12-11T16:48:35.730880	3.792	42.542	1.1729	14597.4	10.149	51.09
2016-12-11T16:48:36.608000	2016-12-11T16:48:36.730880	3.782	42.506	1.1727	14577.5	10.131	51.063
2016-12-11T16:48:40.608000	2016-12-11T16:48:40.730880	3.74	42.364	1.1717	14497.8	10.063	50.955
2016-12-11T16:48:43.608000	2016-12-11T16:48:43.730880	3.709	42.258	1.171	14438.2	10.011	50.875
2016-12-11T16:48:53.608000	2016-12-11T16:48:53.730880	3.606	41.901	1.1686	14240.5	9.84	50.606
2016-12-11T16:48:59.608000	2016-12-11T16:48:59.730880	3.544	41.687	1.1672	14122.4	9.737	50.445
2016-12-11T16:49:05.608000	2016-12-11T16:49:05.730880	3.482	41.472	1.1658	14004.9	9.634	50.283
2016-12-11T16:49:15.608000	2016-12-11T16:49:15.730880	3.379	41.112	1.1635	13810	9.463	50.014
2016-12-11T16:49:32.608000	2016-12-11T16:49:32.730880	3.203	40.497	1.1596	13482	9.172	49.555
2016-12-11T16:49:37.608000	2016-12-11T16:49:37.730880	3.152	40.316	1.1585	13386.3	9.087	49.42
2016-12-11T16:50:18.608000	2016-12-11T16:50:18.730880	2.729	38.813	1.1494	12614.7	8.39	48.312
2016-12-11T16:50:33.608000	2016-12-11T16:50:33.730880	2.574	38.257	1.1462	12338.6	8.136	47.906
2016-12-11T17:19:10.606000	2016-12-11T17:19:10.728880	344.957	-32.163	1.1787	14186.3	344.608	-39.43
2016-12-11T17:19:50.606000	2016-12-11T17:19:50.728880	344.546	-33.558	1.1886	14999.6	344.176	-40.807
2016-12-11T17:25:37.605000	2016-12-11T17:25:37.727880	340.977	-44.671	1.2857	22836.6	340.352	-51.928
2016-12-11T17:25:52.605000	2016-12-11T17:25:52.727880	340.823	-45.111	1.2903	23201.5	340.185	-52.374
2016-12-11T17:28:11.630000	2016-12-11T17:28:11.752880	339.389	-49.049	1.3344	26663.3	338.649	-56.371
2016-12-11T17:28:24.605000	2016-12-11T17:28:24.727880	339.255	-49.404	1.3386	26993.1	338.508	-56.73
2016-12-11T17:29:15.605000	2016-12-11T17:29:15.727880	338.728	-50.774	1.3554	28299.8	337.958	-58.115
2016-12-11T17:45:40.604000	2016-12-11T17:45:40.726880	328.406	-71.506	1.7167	55452.1	329.505	-76.547
2016-12-11T19:46:01.595000	2016-12-11T19:46:01.717880	76.774	-63.379	4.4177	248115	57.783	-79.949
2017-02-02T11:42:33.855000	2017-02-02T11:42:33.977880	308.116	74.325	2.4949	111201	226.182	81.649
2017-02-02T11:47:45.855000	2017-02-02T11:47:45.977880	304.556	76.887	2.3714	102467	217.152	81.323
2017-02-02T11:48:33.855000	2017-02-02T11:48:33.977880	303.989	77.305	2.3524	101118	215.67	81.272
2017-02-02T11:52:44.855000	2017-02-02T11:52:44.977880	300.882	79.606	2.2525	94042.9	207.487	80.983
2017-02-02T11:53:28.855000	2017-02-02T11:53:28.977880	300.303	80.03	2.2349	92799.3	205.976	80.927
2017-02-02T11:53:41.855000	2017-02-02T11:53:41.977880	300.129	80.157	2.2297	92431.8	205.525	80.91
2017-02-02T11:54:03.855000	2017-02-02T11:54:03.977880	299.832	80.372	2.221	91809.5	204.757	80.881
2017-02-02T11:54:31.855000	2017-02-02T11:54:31.977880	299.449	80.649	2.2098	91017.3	203.772	80.843
2017-02-02T11:55:55.854000	2017-02-02T11:55:55.976880	298.25	81.497	2.1763	88638.6	200.76	80.724
2017-02-02T12:31:20.852000	2017-02-02T12:31:20.974880	101.786	63.143	1.3614	29602.1	114.04	67.468
2017-02-02T12:31:25.852000	2017-02-02T12:31:25.974880	101.729	63.011	1.3597	29475	113.87	67.39
2017-02-02T12:31:43.852000	2017-02-02T12:31:43.974880	101.525	62.535	1.3538	29018.8	113.261	67.106
2017-02-02T12:31:44.852000	2017-02-02T12:31:44.974880	101.514	62.509	1.3534	28993.5	113.228	67.09
2017-02-02T12:31:48.852000	2017-02-02T12:31:48.974880	101.469	62.402	1.3521	28892.4	113.094	67.026
2017-02-02T12:32:00.852000	2017-02-02T12:32:00.974880	101.333	62.082	1.3482	28589.6	112.693	66.834
2017-02-02T12:32:03.852000	2017-02-02T12:32:03.974880	101.299	62.002	1.3472	28514	112.594	66.785
2017-02-02T12:32:13.852000	2017-02-02T12:32:13.974880	101.186	61.733	1.3439	28262.4	112.263	66.623
2017-02-02T12:32:14.852000	2017-02-02T12:32:14.974880	101.175	61.706	1.3436	28237.3	112.23	66.607
2017-02-02T12:32:29.852000	2017-02-02T12:32:29.974880	101.006	61.3	1.3387	27861.1	111.739	66.36
2017-02-02T12:32:31.852000	2017-02-02T12:32:31.974880	100.984	61.245	1.338	27811	111.674	66.327
2017-02-02T12:32:32.852000	2017-02-02T12:32:32.974880	100.972	61.218	1.3377	27786	111.642	66.311
2017-02-02T12:32:34.852000	2017-02-02T12:32:34.974880	100.95	61.164	1.337	27736	111.577	66.277
2017-02-02T12:32:43.852000	2017-02-02T12:32:43.974880	100.849	60.918	1.3341	27511.1	111.285	66.127
2017-02-02T12:32:45.852000	2017-02-02T12:32:45.974880	100.826	60.863	1.3335	27461.2	111.221	66.094
2017-02-02T12:32:47.852000	2017-02-02T12:32:47.974880	100.804	60.809	1.3328	27411.4	111.157	66.06
2017-02-02T12:32:59.852000	2017-02-02T12:32:59.974880	100.669	60.479	1.329	27112.7	110.772	65.858
2017-02-02T12:33:12.852000	2017-02-02T12:33:12.974880	100.524	60.119	1.3248	26790	110.36	65.637
2017-02-02T12:33:13.852000	2017-02-02T12:33:13.974880	100.513	60.092	1.3245	26765.3	110.328	65.62
2017-02-02T12:33:15.877000	2017-02-02T12:33:15.999880	100.49	60.035	1.3238	26715.1	110.265	65.585
2017-02-02T12:33:17.852000	2017-02-02T12:33:17.974880	100.468	59.98	1.3232	26666.2	110.202	65.551
2017-02-02T12:33:20.852000	2017-02-02T12:33:20.974880	100.434	59.897	1.3222	26592	110.108	65.499
2017-02-02T12:33:26.852000	2017-02-02T12:33:26.974880	100.367	59.73	1.3203	26443.8	109.92	65.396
2017-02-02T12:33:39.852000	2017-02-02T12:33:39.974880	100.222	59.365	1.3162	26123.4	109.516	65.169
2017-02-02T12:33:44.852000	2017-02-02T12:33:44.974880	100.167	59.225	1.3146	26000.4	109.362	65.082
2017-02-02T12:33:54.852000	2017-02-02T12:33:54.974880	100.055	58.942	1.3114	25755	109.055	64.905
2017-02-02T12:33:58.852000	2017-02-02T12:33:58.974880	100.011	58.829	1.3101	25657	108.933	64.835
2017-02-02T12:34:03.852000	2017-02-02T12:34:03.974880	99.955	58.687	1.3086	25534.7	108.781	64.746
2017-02-02T12:34:11.852000	2017-02-02T12:34:11.974880	99.866	58.459	1.3061	25339.4	108.539	64.603
2017-02-02T12:34:20.852000	2017-02-02T12:34:20.974880	99.766	58.201	1.3032	25120.1	108.269	64.441
2017-02-02T12:34:21.852000	2017-02-02T12:34:21.974880	99.755	58.172	1.3029	25095.8	108.239	64.423
2017-02-02T12:34:31.851000	2017-02-02T12:34:31.973880	99.644	57.885	1.2998	24852.9	107.941	64.241
2017-02-02T12:34:34.851000	2017-02-02T12:34:34.973880	99.611	57.798	1.2989	24780.2	107.852	64.187
2017-02-02T12:34:35.851000	2017-02-02T12:34:35.973880	99.6	57.769	1.2986	24755.9	107.823	64.168
2017-02-02T12:34:49.876000	2017-02-02T12:34:49.998880	99.444	57.363	1.2942	24416.8	107.411	63.911
2017-02-02T12:34:57.876000	2017-02-02T12:34:57.998880	99.356	57.13	1.2917	24224	107.178	63.763
2017-02-02T12:35:17.851000	2017-02-02T12:35:17.973880	99.135	56.544	1.2856	23744.6	106.604	63.39
2017-02-02T12:35:19.851000	2017-02-02T12:35:19.973880	99.113	56.485	1.285	23696.8	106.547	63.353
2017-02-02T12:35:20.851000	2017-02-02T12:35:20.973880	99.102	56.456	1.2847	23672.9	106.518	63.334
2017-02-02T12:35:29.851000	2017-02-02T12:35:29.973880	99.003	56.189	1.282	23458.1	106.263	63.164
2017-02-02T12:35:34.851000	2017-02-02T12:35:34.973880	98.948	56.041	1.2805	23339	106.123	63.069
2017-02-02T12:35:48.851000	2017-02-02T12:35:48.973880	98.794	55.624	1.2762	23006.6	105.732	62.801
2017-02-02T12:35:52.901000	2017-02-02T12:35:53.023880	98.749	55.502	1.275	22910.7	105.62	62.723
2017-02-02T12:35:57.851000	2017-02-02T12:35:57.973880	98.694	55.354	1.2735	22793.7	105.484	62.628
2017-02-02T12:36:02.851000	2017-02-02T12:36:02.973880	98.639	55.203	1.272	22675.7	105.347	62.531
2017-02-02T12:36:06.851000	2017-02-02T12:36:06.973880	98.596	55.083	1.2708	22581.4	105.238	62.453
2017-02-02T12:36:10.851000	2017-02-02T12:36:10.973880	98.552	54.962	1.2696	22487.3	105.129	62.376
2017-02-02T12:36:12.851000	2017-02-02T12:36:12.973880	98.53	54.902	1.269	22440.3	105.074	62.337
2017-02-02T12:42:54.851000	2017-02-02T12:42:54.973880	94.174	41.56	1.1625	13777.3	96.125	53.827
2017-02-02T12:43:05.851000	2017-02-02T12:43:05.973880	94.056	41.162	1.16	13566.8	95.93	53.59
2017-02-02T12:43:06.851000	2017-02-02T12:43:06.973880	94.046	41.126	1.1598	13547.7	95.913	53.568
2017-02-02T12:43:25.851000	2017-02-02T12:43:25.973880	93.842	40.434	1.1556	13188.3	95.582	53.16
2017-02-02T12:43:35.876000	2017-02-02T12:43:35.998880	93.735	40.066	1.1534	13000.7	95.41	52.946
2017-02-02T12:43:39.876000	2017-02-02T12:43:39.998880	93.692	39.919	1.1525	12926.3	95.342	52.861
2017-02-02T12:43:48.851000	2017-02-02T12:43:48.973880	93.596	39.589	1.1505	12760.1	95.19	52.67
2017-02-02T12:43:54.851000	2017-02-02T12:43:54.973880	93.532	39.367	1.1493	12649.7	95.09	52.543
2017-02-02T12:44:20.876000	2017-02-02T12:44:20.998880	93.254	38.4	1.1437	12176.9	94.662	51.997
2017-02-02T12:44:34.876000	2017-02-02T12:44:34.998880	93.105	37.876	1.1408	11926.8	94.437	51.707
2017-02-02T12:44:37.851000	2017-02-02T12:44:37.973880	93.073	37.764	1.1402	11874	94.389	51.645
2017-02-02T12:45:35.851000	2017-02-02T12:45:35.973880	92.455	35.562	1.1287	10873.8	93.5	50.472
2017-02-02T12:45:48.851000	2017-02-02T12:45:48.973880	92.316	35.062	1.1262	10657.1	93.309	50.215
2017-02-02T12:45:56.851000	2017-02-02T12:45:56.973880	92.231	34.753	1.1247	10525.3	93.193	50.059
2017-02-02T12:46:03.851000	2017-02-02T12:46:03.973880	92.157	34.483	1.1234	10410.7	93.093	49.923
2017-02-02T13:13:05.849000	2017-02-02T13:13:05.971880	75.07	-32.086	1.1868	14758.1	73.434	-40.535
2017-02-02T13:13:50.849000	2017-02-02T13:13:50.971880	74.595	-33.633	1.1981	15686.9	72.894	-42.157
2017-02-02T13:14:02.849000	2017-02-02T13:14:02.971880	74.468	-34.041	1.2012	15939.1	72.748	-42.587
2017-02-02T13:14:06.849000	2017-02-02T13:14:06.971880	74.426	-34.176	1.2022	16023.5	72.699	-42.73
2017-02-02T13:14:38.848000	2017-02-02T13:14:38.970880	74.088	-35.251	1.2106	16706.3	72.306	-43.867
2017-02-02T13:14:39.848000	2017-02-02T13:14:39.970880	74.077	-35.284	1.2109	16727.9	72.293	-43.902
2017-02-02T13:14:44.848000	2017-02-02T13:14:44.970880	74.024	-35.451	1.2122	16835.8	72.232	-44.079
2017-02-02T13:15:09.848000	2017-02-02T13:15:09.970880	73.76	-36.278	1.2189	17379.6	71.92	-44.956
2017-02-02T13:15:31.873000	2017-02-02T13:15:31.995880	73.527	-36.999	1.2249	17864.7	71.644	-45.722
2017-02-02T13:17:00.848000	2017-02-02T13:17:00.970880	72.585	-39.839	1.2498	19878	70.516	-48.74
2017-02-02T13:17:05.848000	2017-02-02T13:17:05.970880	72.532	-39.995	1.2513	19993.5	70.453	-48.906
2017-02-02T13:17:32.873000	2017-02-02T13:17:32.995880	72.245	-40.833	1.2591	20622.3	70.108	-49.794
2017-02-02T13:17:48.848000	2017-02-02T13:17:48.970880	72.076	-41.323	1.2638	20997.2	69.905	-50.312
2017-02-02T13:20:10.848000	2017-02-02T13:20:10.970880	70.566	-45.522	1.307	24426.9	68.107	-54.712
2017-02-02T13:20:36.873000	2017-02-02T13:20:36.995880	70.289	-46.261	1.3152	25072.8	67.781	-55.476
2017-02-02T13:20:47.848000	2017-02-02T13:20:47.970880	70.171	-46.569	1.3187	25346.6	67.644	-55.795
2017-02-02T13:20:50.848000	2017-02-02T13:20:50.970880	70.139	-46.653	1.3197	25421.6	67.607	-55.882
2017-02-02T13:21:35.848000	2017-02-02T13:21:35.970880	69.659	-47.901	1.3341	26554	67.048	-57.162
2017-02-02T13:21:39.873000	2017-02-02T13:21:39.995880	69.616	-48.011	1.3354	26655.9	66.998	-57.275
2017-02-02T13:22:05.848000	2017-02-02T13:22:05.970880	69.339	-48.717	1.3439	27316.3	66.678	-57.994
2017-02-02T13:22:21.848000	2017-02-02T13:22:21.970880	69.168	-49.148	1.3491	27725.2	66.481	-58.431
2017-02-02T13:22:25.873000	2017-02-02T13:22:25.995880	69.124	-49.255	1.3504	27828.4	66.431	-58.54
2017-02-02T13:23:11.848000	2017-02-02T13:23:11.970880	68.632	-50.471	1.3657	29013	65.867	-59.765
2017-02-02T13:23:26.848000	2017-02-02T13:23:26.970880	68.471	-50.862	1.3707	29402.1	65.683	-60.156
2017-02-02T13:23:44.848000	2017-02-02T13:23:44.970880	68.278	-51.327	1.3767	29870.6	65.462	-60.619
2017-02-02T13:23:45.848000	2017-02-02T13:23:45.970880	68.268	-51.353	1.3771	29896.7	65.45	-60.645
2017-02-02T13:24:07.848000	2017-02-02T13:24:07.970880	68.031	-51.916	1.3845	30471.9	65.18	-61.203
2017-02-02T13:24:08.848000	2017-02-02T13:24:08.970880	68.021	-51.941	1.3849	30498.1	65.168	-61.228
2017-02-02T13:24:12.873000	2017-02-02T13:24:12.995880	67.977	-52.043	1.3862	30603.6	65.118	-61.329
2017-02-02T13:24:52.848000	2017-02-02T13:24:52.970880	67.548	-53.048	1.3999	31656	64.628	-62.316
2017-02-02T13:25:03.848000	2017-02-02T13:25:03.970880	67.429	-53.321	1.4037	31947	64.492	-62.583
2017-02-02T13:25:06.873000	2017-02-02T13:25:06.995880	67.397	-53.396	1.4047	32027.1	64.455	-62.656
2017-02-02T13:25:08.873000	2017-02-02T13:25:08.995880	67.375	-53.445	1.4054	32080.1	64.43	-62.704
2017-02-02T13:25:12.848000	2017-02-02T13:25:12.970880	67.332	-53.543	1.4068	32185.5	64.381	-62.799
2017-02-02T13:25:36.848000	2017-02-02T13:25:36.970880	67.074	-54.131	1.4151	32823.3	64.085	-63.368
2017-02-02T13:25:40.848000	2017-02-02T13:25:40.970880	67.031	-54.228	1.4165	32929.9	64.035	-63.462
2017-02-02T13:25:46.848000	2017-02-02T13:25:46.970880	66.966	-54.374	1.4185	33089.8	63.961	-63.603
2017-03-27T08:23:16.117000	2017-03-27T08:23:16.239880	194.919	69.063	1.4123	33574.7	189.104	63.343
2017-03-27T08:31:30.117000	2017-03-27T08:31:30.239880	188.743	55.489	1.2502	21133.1	189.362	54.089
2017-03-27T08:33:59.117000	2017-03-27T08:33:59.239880	187.002	50.707	1.2075	17723.1	188.543	50.825
2017-03-27T08:34:32.117000	2017-03-27T08:34:32.239880	186.621	49.602	1.1985	16996.9	188.312	50.049
2017-03-27T08:35:40.141000	2017-03-27T08:35:40.263880	185.84	47.272	1.1807	15537.1	187.787	48.379
2017-03-27T08:35:58.141000	2017-03-27T08:35:58.263880	185.634	46.644	1.1761	15159.7	187.637	47.921
2017-03-27T08:36:13.116000	2017-03-27T08:36:13.238880	185.464	46.118	1.1724	14848.7	187.51	47.535
2017-03-27T08:36:19.141000	2017-03-27T08:36:19.263880	185.395	45.905	1.1709	14724.3	187.458	47.378
2017-03-27T08:36:20.116000	2017-03-27T08:36:20.238880	185.384	45.87	1.1706	14704.2	187.449	47.352
2017-03-27T08:36:21.116000	2017-03-27T08:36:21.238880	185.373	45.835	1.1704	14683.6	187.44	47.326
2017-03-27T08:36:25.141000	2017-03-27T08:36:25.263880	185.327	45.692	1.1694	14600.9	187.405	47.22
2017-03-27T08:36:28.116000	2017-03-27T08:36:28.238880	185.293	45.587	1.1686	14539.9	187.379	47.142
2017-03-27T08:36:33.116000	2017-03-27T08:36:33.238880	185.236	45.409	1.1674	14437.5	187.335	47.01
2017-03-27T08:36:34.116000	2017-03-27T08:36:34.238880	185.225	45.374	1.1672	14417.1	187.326	46.984
2017-03-27T08:36:38.116000	2017-03-27T08:36:38.238880	185.179	45.231	1.1662	14335.5	187.291	46.878
2017-03-27T08:36:50.116000	2017-03-27T08:36:50.238880	185.043	44.802	1.1633	14092	187.183	46.558
2017-03-27T08:37:03.116000	2017-03-27T08:37:03.238880	184.895	44.335	1.1601	13830.3	187.065	46.207
2017-03-27T08:37:29.116000	2017-03-27T08:37:29.238880	184.601	43.393	1.154	13313.5	186.823	45.494
2017-03-27T08:37:34.116000	2017-03-27T08:37:34.238880	184.544	43.211	1.1528	13215.2	186.775	45.355
2017-03-27T08:37:41.116000	2017-03-27T08:37:41.238880	184.465	42.955	1.1512	13078	186.708	45.159
2017-03-27T08:37:52.116000	2017-03-27T08:37:52.238880	184.341	42.552	1.1486	12863.9	186.603	44.85
2017-03-27T08:37:55.116000	2017-03-27T08:37:55.238880	184.307	42.441	1.148	12805.8	186.574	44.765
2017-03-27T08:38:19.116000	2017-03-27T08:38:19.238880	184.036	41.553	1.1425	12345.6	186.338	44.078
2017-03-27T08:38:42.116000	2017-03-27T08:38:42.238880	183.777	40.695	1.1374	11912.3	186.108	43.407
2017-03-27T08:38:47.116000	2017-03-27T08:38:47.238880	183.721	40.507	1.1363	11819.1	186.058	43.26
2017-03-27T08:38:48.116000	2017-03-27T08:38:48.238880	183.71	40.469	1.1361	11800.5	186.048	43.23
2017-03-27T08:38:49.141000	2017-03-27T08:38:49.263880	183.698	40.431	1.1359	11781.5	186.037	43.2
2017-03-27T08:39:11.116000	2017-03-27T08:39:11.238880	183.451	39.601	1.1312	11377.2	185.812	42.544
2017-03-27T08:39:31.116000	2017-03-27T08:39:31.238880	183.227	38.839	1.127	11015.6	185.605	41.937
2017-03-27T08:39:32.116000	2017-03-27T08:39:32.238880	183.216	38.801	1.1268	10997.7	185.595	41.906
2017-03-27T08:40:08.116000	2017-03-27T08:40:08.238880	182.813	37.416	1.1195	10363.5	185.214	40.79
2017-03-27T08:40:57.116000	2017-03-27T08:40:57.238880	182.266	35.501	1.11	9534.78	184.686	39.225
2017-03-27T08:41:40.141000	2017-03-27T08:41:40.263880	181.787	33.793	1.1022	8841.63	184.214	37.809
2017-03-27T08:41:41.116000	2017-03-27T08:41:41.238880	181.776	33.754	1.102	8826.31	184.203	37.777
2017-03-27T09:08:48.114000	2017-03-27T09:08:48.236880	164.009	-33.802	1.1921	15270.5	164.033	-43.974
2017-03-27T09:09:39.114000	2017-03-27T09:09:39.236880	163.45	-35.526	1.2058	16382.8	163.493	-45.598
2017-03-27T09:09:48.114000	2017-03-27T09:09:48.236880	163.351	-35.826	1.2082	16582.4	163.399	-45.881
2017-03-27T09:10:01.139000	2017-03-27T09:10:01.261880	163.208	-36.258	1.2118	16872.9	163.265	-46.288
2017-03-27T09:10:05.164000	2017-03-27T09:10:05.286880	163.164	-36.391	1.2129	16963	163.224	-46.414
2017-03-27T09:10:07.114000	2017-03-27T09:10:07.236880	163.142	-36.456	1.2135	17006.8	163.204	-46.474
2017-03-27T09:10:25.114000	2017-03-27T09:10:25.236880	162.944	-37.047	1.2185	17412.6	163.021	-47.032
2017-03-27T09:11:15.114000	2017-03-27T09:11:15.236880	162.394	-38.663	1.2327	18558.4	162.52	-48.561
2017-03-27T09:11:31.114000	2017-03-27T09:11:31.236880	162.218	-39.173	1.2373	18930.6	162.362	-49.045
2017-03-27T09:11:36.139000	2017-03-27T09:11:36.261880	162.162	-39.332	1.2388	19048.1	162.313	-49.196
2017-03-27T09:11:48.114000	2017-03-27T09:11:48.236880	162.03	-39.71	1.2423	19328.9	162.196	-49.555
2017-03-27T09:11:54.139000	2017-03-27T09:11:54.261880	161.964	-39.899	1.2441	19470.8	162.137	-49.735
2017-03-27T09:12:17.114000	2017-03-27T09:12:17.236880	161.71	-40.615	1.2509	20014.9	161.913	-50.419
2017-03-27T09:12:33.114000	2017-03-27T09:12:33.236880	161.533	-41.11	1.2556	20396.7	161.758	-50.891
2017-03-27T09:13:06.114000	2017-03-27T09:13:06.236880	161.168	-42.118	1.2656	21191.7	161.439	-51.859
2017-03-27T09:13:21.114000	2017-03-27T09:13:21.236880	161.002	-42.57	1.2702	21556.2	161.294	-52.295
2017-03-27T09:13:33.114000	2017-03-27T09:13:33.236880	160.869	-42.93	1.2739	21849.1	161.178	-52.643
2017-03-27T09:13:36.114000	2017-03-27T09:13:36.236880	160.836	-43.02	1.2748	21922.6	161.149	-52.73
2017-03-27T09:13:37.114000	2017-03-27T09:13:37.236880	160.825	-43.05	1.2751	21947.1	161.14	-52.759
2017-03-27T09:14:05.114000	2017-03-27T09:14:05.236880	160.515	-43.879	1.2838	22636.3	160.869	-53.565
2017-03-27T09:14:22.114000	2017-03-27T09:14:22.236880	160.326	-44.378	1.2892	23057.8	160.703	-54.051
2017-03-27T09:14:23.114000	2017-03-27T09:14:23.236880	160.315	-44.407	1.2895	23082.6	160.693	-54.079
2017-03-27T09:14:31.114000	2017-03-27T09:14:31.236880	160.226	-44.64	1.292	23281.8	160.615	-54.307
2017-03-27T09:14:37.114000	2017-03-27T09:14:37.236880	160.159	-44.814	1.2939	23431.6	160.556	-54.477
2017-03-27T09:14:52.113000	2017-03-27T09:14:52.235880	159.993	-45.247	1.2987	23807	160.409	-54.903
2017-03-27T09:14:53.113000	2017-03-27T09:14:53.235880	159.982	-45.276	1.299	23832.1	160.399	-54.931
2017-03-27T09:15:19.113000	2017-03-27T09:15:19.235880	159.692	-46.018	1.3073	24487.1	160.141	-55.663
2017-03-27T09:15:58.113000	2017-03-27T09:15:58.235880	159.258	-47.114	1.3199	25478.5	159.746	-56.752
2017-03-27T09:16:06.138000	2017-03-27T09:16:06.260880	159.168	-47.337	1.3226	25683.8	159.664	-56.975
2017-03-27T09:16:08.113000	2017-03-27T09:16:08.235880	159.146	-47.392	1.3232	25734.4	159.644	-57.03
2017-03-27T09:16:12.113000	2017-03-27T09:16:12.235880	159.101	-47.503	1.3245	25836.9	159.602	-57.14
2017-03-27T09:16:18.113000	2017-03-27T09:16:18.235880	159.034	-47.668	1.3265	25990.9	159.54	-57.306
2017-03-27T09:16:49.113000	2017-03-27T09:16:49.235880	158.688	-48.516	1.3367	26790.2	159.214	-58.158
2017-03-27T09:16:53.113000	2017-03-27T09:16:53.235880	158.643	-48.624	1.3381	26893.8	159.171	-58.268
2017-03-27T09:17:14.113000	2017-03-27T09:17:14.235880	158.408	-49.19	1.3451	27439.1	158.945	-58.84
2017-03-27T09:17:22.113000	2017-03-27T09:17:22.235880	158.318	-49.404	1.3477	27647.5	158.858	-59.057
2017-03-27T09:17:44.113000	2017-03-27T09:17:44.235880	158.071	-49.987	1.3551	28222.7	158.614	-59.651
2017-03-27T09:17:53.113000	2017-03-27T09:17:53.235880	157.97	-50.224	1.3582	28458.8	158.513	-59.892
2017-03-27T09:17:54.113000	2017-03-27T09:17:54.235880	157.959	-50.251	1.3585	28485	158.502	-59.919
2017-03-27T09:18:03.113000	2017-03-27T09:18:03.235880	157.858	-50.487	1.3616	28721.6	158.399	-60.16
2017-03-27T09:18:07.113000	2017-03-27T09:18:07.235880	157.813	-50.591	1.3629	28826.9	158.354	-60.267
2017-03-27T09:18:20.138000	2017-03-27T09:18:20.260880	157.667	-50.93	1.3674	29170.3	158.204	-60.613
2017-03-27T09:18:22.113000	2017-03-27T09:18:22.235880	157.644	-50.981	1.368	29222.5	158.181	-60.666
2017-03-27T09:18:49.113000	2017-03-27T09:18:49.235880	157.34	-51.675	1.3773	29937.6	157.863	-61.379
2017-03-27T09:18:58.113000	2017-03-27T09:18:58.235880	157.239	-51.905	1.3804	30176.8	157.755	-61.614
2017-03-27T09:19:08.113000	2017-03-27T09:19:08.235880	157.126	-52.158	1.3839	30443	157.633	-61.876
2017-03-27T09:19:25.113000	2017-03-27T09:19:25.235880	156.934	-52.587	1.3897	30896.8	157.424	-62.317
2017-03-27T09:19:44.113000	2017-03-27T09:19:44.235880	156.719	-53.061	1.3964	31405.5	157.186	-62.806
2017-03-27T09:19:49.113000	2017-03-27T09:19:49.235880	156.663	-53.185	1.3981	31539.7	157.123	-62.934
2017-03-27T09:20:42.113000	2017-03-27T09:20:42.235880	156.062	-54.481	1.4167	32968.7	156.43	-64.272
2017-03-27T09:20:48.113000	2017-03-27T09:20:48.235880	155.993	-54.626	1.4189	33131.3	156.349	-64.421
2017-03-27T09:20:51.113000	2017-03-27T09:20:51.235880	155.959	-54.698	1.4199	33212.6	156.309	-64.495
2017-03-27T09:21:01.113000	2017-03-27T09:21:01.235880	155.845	-54.937	1.4235	33484	156.173	-64.742
2017-03-27T09:21:06.113000	2017-03-27T09:21:06.235880	155.789	-55.057	1.4253	33619.8	156.104	-64.865
2017-03-27T09:21:27.113000	2017-03-27T09:21:27.235880	155.549	-55.555	1.4327	34191.4	155.813	-65.377
2017-03-27T09:21:48.138000	2017-03-27T09:21:48.260880	155.309	-56.048	1.4403	34765.4	155.515	-65.883
2017-03-27T09:22:02.113000	2017-03-27T09:22:02.235880	155.15	-56.373	1.4453	35147.9	155.315	-66.216
2017-03-27T09:22:20.113000	2017-03-27T09:22:20.235880	154.944	-56.789	1.4518	35641.6	155.053	-66.64
2017-03-27T09:22:26.113000	2017-03-27T09:22:26.235880	154.875	-56.926	1.454	35806.4	154.964	-66.78
2017-03-27T09:22:30.113000	2017-03-27T09:22:30.235880	154.829	-57.018	1.4554	35916.3	154.905	-66.873
2017-03-27T09:22:34.113000	2017-03-27T09:22:34.235880	154.783	-57.109	1.4569	36026.3	154.846	-66.966
2017-03-27T09:22:51.113000	2017-03-27T09:22:51.235880	154.588	-57.495	1.463	36494.5	154.592	-67.357
2017-03-27T09:22:55.113000	2017-03-27T09:22:55.235880	154.542	-57.586	1.4645	36604.8	154.532	-67.449
2017-03-27T09:23:21.113000	2017-03-27T09:23:21.235880	154.243	-58.169	1.474	37323	154.136	-68.036
2017-03-27T09:23:46.113000	2017-03-27T09:23:46.235880	153.954	-58.722	1.4831	38015.6	153.748	-68.59
2017-03-27T09:24:35.113000	2017-03-27T09:24:35.235880	153.387	-59.788	1.5012	39378.7	152.97	-69.645
2017-03-27T09:24:38.138000	2017-03-27T09:24:38.260880	153.352	-59.853	1.5023	39463.1	152.921	-69.708
2017-03-27T09:24:48.113000	2017-03-27T09:24:48.235880	153.236	-60.066	1.506	39741.5	152.76	-69.917
2017-03-27T09:25:04.113000	2017-03-27T09:25:04.235880	153.05	-60.406	1.5119	40188.6	152.499	-70.248
2017-03-27T09:25:09.113000	2017-03-27T09:25:09.235880	152.992	-60.512	1.5138	40328.5	152.417	-70.351
2017-03-27T09:25:27.113000	2017-03-27T09:25:27.235880	152.782	-60.89	1.5205	40832.6	152.12	-70.717
2017-03-27T09:25:28.113000	2017-03-27T09:25:28.235880	152.77	-60.911	1.5209	40860.6	152.103	-70.737
2017-03-27T09:25:35.113000	2017-03-27T09:25:35.235880	152.689	-61.057	1.5235	41056.9	151.987	-70.877
2017-03-27T09:25:36.113000	2017-03-27T09:25:36.235880	152.677	-61.078	1.5238	41084.9	151.97	-70.897
2017-03-27T09:25:44.113000	2017-03-27T09:25:44.235880	152.584	-61.245	1.5268	41309.4	151.837	-71.057
2017-03-27T09:26:13.113000	2017-03-27T09:26:13.235880	152.244	-61.842	1.5377	42124.5	151.349	-71.625
2017-03-27T09:27:02.138000	2017-03-27T09:27:02.260880	151.667	-62.833	1.5562	43506.9	150.509	-72.553
2017-03-27T09:27:06.113000	2017-03-27T09:27:06.235880	151.62	-62.913	1.5577	43619.3	150.44	-72.627
2017-03-27T09:27:37.113000	2017-03-27T09:27:37.235880	151.253	-63.526	1.5694	44496.3	149.9	-73.191
2017-03-27T09:27:48.113000	2017-03-27T09:27:48.235880	151.123	-63.742	1.5736	44808	149.706	-73.387
2017-03-27T09:27:57.113000	2017-03-27T09:27:57.235880	151.016	-63.917	1.577	45063.2	149.547	-73.546
2017-05-19T05:22:26.377000	2017-05-19T05:22:26.499880	254.731	82.109	1.6305	49635.1	199.721	77.929
2017-05-19T05:24:23.401000	2017-05-19T05:24:23.523880	250.994	79.956	1.5856	46373.7	204.554	76.25
2017-05-19T05:34:10.376000	2017-05-19T05:34:10.498880	239.758	66.943	1.3715	30546.3	221.031	62.277
2017-05-19T05:39:51.375000	2017-05-19T05:39:51.497880	235.062	57.4	1.2611	22052.3	225.868	54.449
2017-05-19T05:40:15.375000	2017-05-19T05:40:15.497880	234.751	56.666	1.2539	21484.2	226.033	53.921
2017-05-19T05:41:12.375000	2017-05-19T05:41:12.497880	234.019	54.888	1.2371	20154.2	226.351	52.655
2017-05-19T05:41:53.375000	2017-05-19T05:41:53.497880	233.499	53.578	1.2253	19215.1	226.516	51.732
2017-05-19T05:41:59.375000	2017-05-19T05:41:59.497880	233.423	53.385	1.2236	19078.9	226.537	51.595
2017-05-19T05:42:01.375000	2017-05-19T05:42:01.497880	233.398	53.32	1.223	19033.6	226.543	51.55
2017-05-19T05:42:18.375000	2017-05-19T05:42:18.497880	233.184	52.768	1.2183	18650	226.594	51.161
2017-05-19T05:42:19.375000	2017-05-19T05:42:19.497880	233.171	52.735	1.218	18627.6	226.596	51.138
2017-05-19T05:42:20.375000	2017-05-19T05:42:20.497880	233.159	52.702	1.2177	18605.1	226.599	51.115
2017-05-19T05:42:24.375000	2017-05-19T05:42:24.497880	233.109	52.572	1.2166	18515.3	226.61	51.023
2017-05-19T05:42:34.375000	2017-05-19T05:42:34.497880	232.983	52.244	1.2138	18291.5	226.634	50.792
2017-05-19T05:42:43.375000	2017-05-19T05:42:43.497880	232.871	51.947	1.2113	18091	226.653	50.583
2017-05-19T05:42:47.375000	2017-05-19T05:42:47.497880	232.821	51.815	1.2102	18002.1	226.661	50.49
2017-05-19T05:42:52.375000	2017-05-19T05:42:52.497880	232.758	51.65	1.2088	17891.3	226.671	50.373
2017-05-19T05:43:04.375000	2017-05-19T05:43:04.497880	232.609	51.251	1.2056	17626.2	226.691	50.092
2017-05-19T05:43:18.375000	2017-05-19T05:43:18.497880	232.435	50.783	1.2018	17318.9	226.709	49.761
2017-05-19T05:43:20.375000	2017-05-19T05:43:20.497880	232.41	50.716	1.2012	17275.1	226.711	49.713
2017-05-19T05:43:29.375000	2017-05-19T05:43:29.497880	232.298	50.413	1.1988	17078.8	226.72	49.499
2017-05-19T05:43:30.375000	2017-05-19T05:43:30.497880	232.286	50.379	1.1985	17057.1	226.721	49.475
2017-05-19T05:43:36.375000	2017-05-19T05:43:36.497880	232.211	50.177	1.1969	16926.7	226.725	49.331
2017-05-19T05:43:39.375000	2017-05-19T05:43:39.497880	232.174	50.075	1.1961	16861.7	226.727	49.259
2017-05-19T05:43:43.375000	2017-05-19T05:43:43.497880	232.125	49.94	1.1951	16775.2	226.729	49.162
2017-05-19T05:43:47.375000	2017-05-19T05:43:47.497880	232.075	49.804	1.194	16688.8	226.731	49.066
2017-05-19T05:43:50.375000	2017-05-19T05:43:50.497880	232.038	49.702	1.1932	16624.1	226.732	48.993
2017-05-19T05:44:00.375000	2017-05-19T05:44:00.497880	231.915	49.361	1.1906	16409.3	226.734	48.75
2017-05-19T05:44:03.375000	2017-05-19T05:44:03.497880	231.878	49.258	1.1898	16345	226.734	48.677
2017-05-19T05:44:04.375000	2017-05-19T05:44:04.497880	231.866	49.224	1.1895	16323.6	226.734	48.652
2017-05-19T05:44:05.375000	2017-05-19T05:44:05.497880	231.853	49.19	1.1893	16302.3	226.734	48.628
2017-05-19T05:44:08.375000	2017-05-19T05:44:08.497880	231.816	49.087	1.1885	16238.2	226.734	48.554
2017-05-19T05:44:09.375000	2017-05-19T05:44:09.497880	231.804	49.053	1.1882	16216.9	226.734	48.53
2017-05-19T05:44:25.375000	2017-05-19T05:44:25.497880	231.607	48.502	1.1841	15877	226.729	48.135
2017-05-19T05:44:33.375000	2017-05-19T05:44:33.497880	231.509	48.225	1.182	15708.2	226.724	47.936
2017-05-19T05:44:38.375000	2017-05-19T05:44:38.497880	231.448	48.051	1.1808	15603.1	226.72	47.81
2017-05-19T05:44:39.375000	2017-05-19T05:44:39.497880	231.436	48.016	1.1805	15582.1	226.719	47.785
2017-05-19T05:44:41.375000	2017-05-19T05:44:41.497880	231.411	47.947	1.18	15540.1	226.717	47.735
2017-05-19T05:44:49.375000	2017-05-19T05:44:49.497880	231.313	47.668	1.178	15372.8	226.71	47.534
2017-05-19T05:44:50.375000	2017-05-19T05:44:50.497880	231.301	47.633	1.1777	15351.9	226.708	47.508
2017-05-19T05:44:55.400000	2017-05-19T05:44:55.522880	231.24	47.457	1.1764	15247.3	226.703	47.381
2017-05-19T05:44:56.400000	2017-05-19T05:44:56.522880	231.228	47.422	1.1762	15226.5	226.702	47.356
2017-05-19T05:44:58.375000	2017-05-19T05:44:58.497880	231.204	47.353	1.1757	15185.5	226.699	47.305
2017-05-19T05:45:03.375000	2017-05-19T05:45:03.497880	231.142	47.177	1.1744	15081.8	226.692	47.178
2017-05-19T05:45:15.375000	2017-05-19T05:45:15.497880	230.996	46.754	1.1715	14834.2	226.674	46.87
2017-05-19T05:45:16.375000	2017-05-19T05:45:16.497880	230.984	46.719	1.1712	14813.7	226.673	46.844
2017-05-19T05:45:21.375000	2017-05-19T05:45:21.497880	230.923	46.542	1.17	14711.1	226.664	46.715
2017-05-19T05:45:25.375000	2017-05-19T05:45:25.497880	230.875	46.4	1.169	14629.3	226.657	46.611
2017-05-19T05:45:32.375000	2017-05-19T05:45:32.497880	230.79	46.152	1.1673	14486.6	226.643	46.429
2017-05-19T05:45:33.375000	2017-05-19T05:45:33.497880	230.777	46.116	1.167	14466.2	226.641	46.403
2017-05-19T05:45:40.400000	2017-05-19T05:45:40.522880	230.692	45.866	1.1653	14323.7	226.626	46.218
2017-05-19T05:45:44.375000	2017-05-19T05:45:44.497880	230.644	45.724	1.1643	14243.3	226.618	46.114
2017-05-19T05:45:50.375000	2017-05-19T05:45:50.497880	230.571	45.509	1.1629	14122.4	226.604	45.955
2017-05-19T05:45:53.375000	2017-05-19T05:45:53.497880	230.535	45.401	1.1622	14062.1	226.596	45.875
2017-05-19T05:45:57.375000	2017-05-19T05:45:57.497880	230.486	45.258	1.1612	13981.8	226.586	45.769
2017-05-19T05:45:58.400000	2017-05-19T05:45:58.522880	230.474	45.221	1.161	13961.3	226.584	45.742
2017-05-19T05:46:05.375000	2017-05-19T05:46:05.497880	230.39	44.969	1.1593	13822	226.566	45.555
2017-05-19T05:46:08.375000	2017-05-19T05:46:08.497880	230.353	44.861	1.1586	13762.3	226.557	45.474
2017-05-19T05:46:11.375000	2017-05-19T05:46:11.497880	230.317	44.753	1.1579	13702.7	226.549	45.394
2017-05-19T05:46:28.375000	2017-05-19T05:46:28.497880	230.112	44.136	1.1539	13367.2	226.498	44.932
2017-05-19T05:46:40.375000	2017-05-19T05:46:40.497880	229.968	43.698	1.1511	13132.8	226.459	44.602
2017-05-19T05:46:41.375000	2017-05-19T05:46:41.497880	229.956	43.661	1.1509	13113.3	226.456	44.575
2017-05-19T05:46:45.375000	2017-05-19T05:46:45.497880	229.908	43.514	1.15	13035.6	226.442	44.464
2017-05-19T05:46:48.375000	2017-05-19T05:46:48.497880	229.872	43.404	1.1493	12977.5	226.431	44.381
2017-05-19T05:46:50.375000	2017-05-19T05:46:50.497880	229.847	43.331	1.1488	12938.9	226.424	44.325
2017-05-19T05:46:51.375000	2017-05-19T05:46:51.497880	229.835	43.294	1.1486	12919.5	226.42	44.297
2017-05-19T05:46:52.400000	2017-05-19T05:46:52.522880	229.823	43.256	1.1483	12899.8	226.417	44.269
2017-05-19T05:46:57.375000	2017-05-19T05:46:57.497880	229.763	43.073	1.1472	12804	226.399	44.13
2017-05-19T05:47:01.375000	2017-05-19T05:47:01.497880	229.715	42.926	1.1463	12727.2	226.383	44.018
2017-05-19T05:47:08.375000	2017-05-19T05:47:08.497880	229.631	42.667	1.1447	12593.4	226.357	43.82
2017-05-19T05:47:10.375000	2017-05-19T05:47:10.497880	229.608	42.593	1.1443	12555.2	226.349	43.764
2017-05-19T05:47:13.375000	2017-05-19T05:47:13.497880	229.572	42.482	1.1436	12498.2	226.337	43.679
2017-05-19T05:47:18.375000	2017-05-19T05:47:18.497880	229.512	42.296	1.1425	12403.4	226.316	43.537
2017-05-19T05:47:25.375000	2017-05-19T05:47:25.497880	229.428	42.035	1.1409	12271.3	226.287	43.337
2017-05-19T05:47:29.375000	2017-05-19T05:47:29.497880	229.38	41.886	1.1401	12196.1	226.27	43.222
2017-05-19T05:47:32.375000	2017-05-19T05:47:32.497880	229.344	41.774	1.1394	12139.8	226.257	43.136
2017-05-19T05:47:33.375000	2017-05-19T05:47:33.497880	229.332	41.737	1.1392	12121.1	226.253	43.107
2017-05-19T05:47:37.375000	2017-05-19T05:47:37.497880	229.285	41.587	1.1383	12046.4	226.235	42.991
2017-05-19T05:47:42.375000	2017-05-19T05:47:42.497880	229.225	41.4	1.1372	11953.3	226.213	42.846
2017-05-19T05:47:44.375000	2017-05-19T05:47:44.497880	229.201	41.325	1.1368	11916.2	226.204	42.788
2017-05-19T05:47:49.375000	2017-05-19T05:47:49.497880	229.141	41.137	1.1357	11823.7	226.181	42.642
2017-05-19T05:47:53.375000	2017-05-19T05:47:53.497880	229.094	40.986	1.1348	11749.9	226.162	42.525
2017-05-19T05:47:54.375000	2017-05-19T05:47:54.497880	229.082	40.948	1.1346	11731.5	226.157	42.496
2017-05-19T05:47:55.400000	2017-05-19T05:47:55.522880	229.07	40.91	1.1344	11712.6	226.152	42.466
2017-05-19T05:48:01.375000	2017-05-19T05:48:01.497880	228.998	40.684	1.1331	11603.1	226.123	42.29
2017-05-19T05:48:03.375000	2017-05-19T05:48:03.497880	228.975	40.609	1.1327	11566.5	226.114	42.231
2017-05-19T05:48:11.375000	2017-05-19T05:48:11.497880	228.879	40.306	1.131	11420.9	226.074	41.994
2017-05-19T05:48:12.375000	2017-05-19T05:48:12.497880	228.867	40.268	1.1308	11402.8	226.069	41.964
2017-05-19T05:48:17.375000	2017-05-19T05:48:17.497880	228.808	40.078	1.1297	11312.3	226.043	41.815
2017-05-19T05:48:20.375000	2017-05-19T05:48:20.497880	228.772	39.964	1.1291	11258.3	226.028	41.725
2017-05-19T05:48:27.375000	2017-05-19T05:48:27.497880	228.689	39.697	1.1277	11132.6	225.991	41.514
2017-05-19T05:48:29.375000	2017-05-19T05:48:29.497880	228.665	39.62	1.1272	11096.9	225.981	41.454
2017-05-19T05:48:36.375000	2017-05-19T05:48:36.497880	228.582	39.353	1.1258	10972.2	225.943	41.242
2017-05-19T05:48:38.375000	2017-05-19T05:48:38.497880	228.559	39.276	1.1254	10936.8	225.932	41.182
2017-05-19T05:48:40.375000	2017-05-19T05:48:40.497880	228.535	39.199	1.125	10901.3	225.921	41.121
2017-05-19T05:48:45.375000	2017-05-19T05:48:45.497880	228.476	39.007	1.124	10813.1	225.893	40.968
2017-05-19T05:48:46.375000	2017-05-19T05:48:46.497880	228.464	38.969	1.1238	10795.5	225.888	40.938
2017-05-19T05:49:00.375000	2017-05-19T05:49:00.497880	228.298	38.429	1.121	10550.8	225.808	40.507
2017-05-19T05:49:02.375000	2017-05-19T05:49:02.497880	228.274	38.352	1.1206	10516.1	225.796	40.445
2017-05-19T05:49:03.375000	2017-05-19T05:49:03.497880	228.263	38.313	1.1204	10498.8	225.79	40.414
2017-05-19T05:49:04.375000	2017-05-19T05:49:04.497880	228.251	38.275	1.1202	10481.5	225.784	40.383
2017-05-19T05:49:05.375000	2017-05-19T05:49:05.497880	228.239	38.236	1.12	10464.2	225.778	40.352
2017-05-19T05:49:06.375000	2017-05-19T05:49:06.497880	228.227	38.197	1.1198	10446.9	225.773	40.321
2017-05-19T05:49:13.375000	2017-05-19T05:49:13.497880	228.144	37.926	1.1184	10326.4	225.731	40.103
2017-05-19T05:49:16.375000	2017-05-19T05:49:16.497880	228.109	37.809	1.1178	10275	225.713	40.01
2017-05-19T05:49:17.375000	2017-05-19T05:49:17.497880	228.097	37.771	1.1176	10257.9	225.706	39.978
2017-05-19T05:49:19.375000	2017-05-19T05:49:19.497880	228.074	37.693	1.1172	10223.8	225.694	39.915
2017-05-19T05:49:20.375000	2017-05-19T05:49:20.497880	228.062	37.654	1.117	10206.7	225.688	39.884
2017-05-19T05:49:23.375000	2017-05-19T05:49:23.497880	228.026	37.537	1.1164	10155.7	225.67	39.79
2017-05-19T05:49:28.375000	2017-05-19T05:49:28.497880	227.967	37.342	1.1155	10071	225.639	39.632
2017-05-19T05:49:31.375000	2017-05-19T05:49:31.497880	227.932	37.225	1.1149	10020.3	225.62	39.537
2017-05-19T05:49:32.375000	2017-05-19T05:49:32.497880	227.92	37.186	1.1147	10003.5	225.614	39.506
2017-05-19T05:49:34.400000	2017-05-19T05:49:34.522880	227.896	37.107	1.1143	9969.44	225.601	39.442
2017-05-19T05:49:37.375000	2017-05-19T05:49:37.497880	227.861	36.99	1.1137	9919.53	225.582	39.347
2017-05-19T05:49:38.375000	2017-05-19T05:49:38.497880	227.849	36.951	1.1135	9902.79	225.575	39.315
2017-05-19T05:49:39.375000	2017-05-19T05:49:39.497880	227.838	36.912	1.1134	9886.07	225.569	39.284
2017-05-19T05:49:47.375000	2017-05-19T05:49:47.497880	227.743	36.598	1.1118	9752.87	225.517	39.028
2017-05-19T05:49:49.375000	2017-05-19T05:49:49.497880	227.72	36.52	1.1115	9719.75	225.504	38.964
2017-05-19T05:49:51.375000	2017-05-19T05:49:51.497880	227.696	36.441	1.1111	9686.69	225.491	38.9
2017-05-19T05:49:52.400000	2017-05-19T05:49:52.522880	227.684	36.401	1.1109	9669.77	225.484	38.867
2017-05-19T05:49:56.400000	2017-05-19T05:49:56.522880	227.637	36.243	1.1102	9603.94	225.458	38.738
2017-05-19T05:49:59.375000	2017-05-19T05:49:59.497880	227.602	36.126	1.1096	9555.15	225.438	38.642
2017-05-19T05:50:02.375000	2017-05-19T05:50:02.497880	227.567	36.007	1.109	9506.11	225.418	38.545
2017-05-19T05:50:06.374000	2017-05-19T05:50:06.496880	227.52	35.849	1.1083	9440.99	225.391	38.416
2017-05-19T05:50:09.374000	2017-05-19T05:50:09.496880	227.485	35.731	1.1078	9392.32	225.37	38.318
2017-05-19T05:50:19.399000	2017-05-19T05:50:19.521880	227.367	35.333	1.1059	9230.83	225.301	37.991
2017-05-19T05:50:24.374000	2017-05-19T05:50:24.496880	227.309	35.136	1.105	9151.36	225.266	37.828
2017-05-19T05:50:25.374000	2017-05-19T05:50:25.496880	227.297	35.096	1.1049	9135.44	225.259	37.796
2017-05-19T05:50:30.374000	2017-05-19T05:50:30.496880	227.238	34.897	1.104	9056.09	225.223	37.631
2017-05-19T05:50:32.374000	2017-05-19T05:50:32.496880	227.215	34.817	1.1036	9024.49	225.209	37.565
2017-05-19T05:50:34.374000	2017-05-19T05:50:34.496880	227.191	34.737	1.1033	8992.95	225.195	37.499
2017-05-19T05:50:35.374000	2017-05-19T05:50:35.496880	227.18	34.697	1.1031	8977.22	225.188	37.466
2017-05-19T05:50:36.374000	2017-05-19T05:50:36.496880	227.168	34.657	1.1029	8961.49	225.18	37.433
2017-05-19T05:50:53.374000	2017-05-19T05:50:53.496880	226.969	33.977	1.1	8697	225.056	36.867
2017-05-19T05:50:57.374000	2017-05-19T05:50:57.496880	226.922	33.816	1.0993	8635.55	225.026	36.733
2017-05-19T05:50:59.374000	2017-05-19T05:50:59.496880	226.899	33.735	1.0989	8604.93	225.011	36.666
2017-05-19T05:51:05.374000	2017-05-19T05:51:05.496880	226.828	33.494	1.0979	8513.52	224.966	36.464
2017-05-19T05:51:08.374000	2017-05-19T05:51:08.496880	226.793	33.373	1.0974	8468.08	224.943	36.363
2017-05-19T05:51:24.374000	2017-05-19T05:51:24.496880	226.607	32.726	1.0948	8228.56	224.819	35.821
2017-05-19T05:51:33.374000	2017-05-19T05:51:33.496880	226.502	32.36	1.0933	8095.99	224.748	35.513
2017-05-19T05:51:39.374000	2017-05-19T05:51:39.496880	226.432	32.116	1.0923	8008.47	224.7	35.307
2017-05-19T05:51:41.374000	2017-05-19T05:51:41.496880	226.408	32.035	1.092	7979.46	224.684	35.239
2017-05-19T05:51:44.374000	2017-05-19T05:51:44.496880	226.373	31.912	1.0915	7936.09	224.66	35.136
2017-05-19T05:51:54.374000	2017-05-19T05:51:54.496880	226.257	31.504	1.09	7792.77	224.579	34.79
2017-05-19T05:51:55.374000	2017-05-19T05:51:55.496880	226.245	31.463	1.0898	7778.54	224.571	34.756
2017-05-19T05:51:56.374000	2017-05-19T05:51:56.496880	226.234	31.422	1.0896	7764.34	224.562	34.721
2017-05-19T05:52:03.374000	2017-05-19T05:52:03.496880	226.152	31.135	1.0886	7665.48	224.504	34.478
2017-05-19T05:52:04.374000	2017-05-19T05:52:04.496880	226.141	31.094	1.0884	7651.44	224.496	34.444
2017-05-19T05:52:16.399000	2017-05-19T05:52:16.521880	226.001	30.6	1.0866	7484.13	224.395	34.024
2017-05-19T05:52:22.374000	2017-05-19T05:52:22.496880	225.931	30.354	1.0857	7402.08	224.344	33.815
2017-05-19T05:52:24.374000	2017-05-19T05:52:24.496880	225.908	30.271	1.0854	7374.78	224.327	33.745
2017-05-19T05:52:28.374000	2017-05-19T05:52:28.496880	225.862	30.106	1.0848	7320.43	224.293	33.605
2017-05-19T05:52:30.374000	2017-05-19T05:52:30.496880	225.838	30.023	1.0845	7293.37	224.276	33.534
2017-05-19T05:52:31.374000	2017-05-19T05:52:31.496880	225.827	29.982	1.0844	7279.87	224.267	33.499
2017-05-19T05:52:38.374000	2017-05-19T05:52:38.496880	225.745	29.692	1.0834	7185.97	224.206	33.252
2017-05-19T05:52:42.374000	2017-05-19T05:52:42.496880	225.699	29.526	1.0828	7132.77	224.172	33.111
2017-05-19T05:52:43.399000	2017-05-19T05:52:43.521880	225.687	29.484	1.0826	7119.19	224.163	33.075
2017-05-19T05:52:45.374000	2017-05-19T05:52:45.496880	225.664	29.402	1.0824	7093.09	224.145	33.005
2017-05-19T05:52:47.374000	2017-05-19T05:52:47.496880	225.641	29.319	1.0821	7066.74	224.128	32.934
2017-05-19T05:52:48.374000	2017-05-19T05:52:48.496880	225.63	29.277	1.0819	7053.59	224.119	32.899
2017-05-19T05:52:49.374000	2017-05-19T05:52:49.496880	225.618	29.236	1.0818	7040.46	224.11	32.863
2017-05-19T05:52:59.374000	2017-05-19T05:52:59.496880	225.502	28.82	1.0804	6910.39	224.021	32.509
2017-05-19T05:53:01.399000	2017-05-19T05:53:01.521880	225.479	28.735	1.0801	6884.29	224.003	32.437
2017-05-19T05:53:23.374000	2017-05-19T05:53:23.496880	225.224	27.817	1.0771	6606.84	223.803	31.652
2017-05-19T05:53:26.374000	2017-05-19T05:53:26.496880	225.19	27.691	1.0767	6569.76	223.775	31.545
2017-05-19T05:53:28.399000	2017-05-19T05:53:28.521880	225.166	27.606	1.0765	6544.85	223.756	31.472
2017-05-19T05:53:30.374000	2017-05-19T05:53:30.496880	225.143	27.523	1.0762	6520.63	223.738	31.401
2017-05-19T05:53:42.374000	2017-05-19T05:53:42.496880	225.005	27.019	1.0747	6375.35	223.625	30.97
2017-05-19T05:53:45.399000	2017-05-19T05:53:45.521880	224.97	26.891	1.0743	6339.22	223.597	30.862
2017-05-19T05:53:47.374000	2017-05-19T05:53:47.496880	224.947	26.808	1.0741	6315.74	223.578	30.791
2017-05-19T05:53:50.374000	2017-05-19T05:53:50.496880	224.912	26.681	1.0737	6280.24	223.55	30.683
2017-05-19T05:53:51.399000	2017-05-19T05:53:51.521880	224.9	26.638	1.0736	6268.16	223.54	30.646
2017-05-19T05:53:54.399000	2017-05-19T05:53:54.521880	224.866	26.511	1.0732	6232.93	223.511	30.538
2017-05-19T05:54:00.374000	2017-05-19T05:54:00.496880	224.797	26.259	1.0724	6163.36	223.454	30.322
2017-05-19T05:54:03.374000	2017-05-19T05:54:03.496880	224.762	26.132	1.0721	6128.72	223.425	30.214
2017-05-19T05:54:18.374000	2017-05-19T05:54:18.496880	224.589	25.496	1.0703	5958.61	223.279	29.672
2017-05-19T05:54:30.374000	2017-05-19T05:54:30.496880	224.451	24.986	1.0689	5826.19	223.16	29.238
2017-05-19T05:54:36.374000	2017-05-19T05:54:36.496880	224.382	24.73	1.0683	5761.21	223.1	29.021
2017-05-19T05:54:42.374000	2017-05-19T05:54:42.496880	224.313	24.474	1.0676	5697.07	223.04	28.804
2017-05-19T05:54:43.374000	2017-05-19T05:54:43.496880	224.301	24.431	1.0675	5686.46	223.03	28.768
2017-05-19T05:54:46.374000	2017-05-19T05:54:46.496880	224.267	24.303	1.0672	5654.77	222.999	28.659
2017-05-19T05:54:49.399000	2017-05-19T05:54:49.521880	224.232	24.174	1.0668	5623.03	222.968	28.55
2017-05-19T05:55:07.399000	2017-05-19T05:55:07.521880	224.025	23.403	1.0649	5438.57	222.784	27.899
2017-05-19T05:55:19.374000	2017-05-19T05:55:19.496880	223.887	22.888	1.0637	5320.1	222.659	27.467
2017-05-19T05:55:34.374000	2017-05-19T05:55:34.496880	223.715	22.242	1.0623	5176.52	222.5	26.927
2017-05-19T05:55:48.399000	2017-05-19T05:55:48.521880	223.554	21.637	1.061	5047.18	222.349	26.423
2017-05-19T05:55:50.374000	2017-05-19T05:55:50.496880	223.532	21.551	1.0608	5029.36	222.328	26.353
2017-05-19T05:56:04.374000	2017-05-19T05:56:04.496880	223.371	20.945	1.0596	4905.71	222.174	25.852
2017-05-19T05:56:06.374000	2017-05-19T05:56:06.496880	223.348	20.858	1.0594	4888.44	222.152	25.781
2017-05-19T05:56:10.399000	2017-05-19T05:56:10.521880	223.302	20.683	1.0591	4853.99	222.108	25.638
2017-05-19T05:56:25.374000	2017-05-19T05:56:25.496880	223.131	20.033	1.0578	4729.32	221.941	25.107
2017-05-19T05:56:31.374000	2017-05-19T05:56:31.496880	223.062	19.771	1.0574	4680.93	221.873	24.895
2017-05-19T05:56:37.399000	2017-05-19T05:56:37.521880	222.993	19.509	1.0569	4633.27	221.804	24.684
2017-05-19T05:56:43.374000	2017-05-19T05:56:43.496880	222.925	19.248	1.0564	4586.89	221.736	24.474
2017-05-19T05:57:28.374000	2017-05-19T05:57:28.496880	222.411	17.279	1.0534	4266.86	221.207	22.921
2017-05-19T05:58:02.374000	2017-05-19T05:58:02.496880	222.023	15.784	1.0515	4059.86	220.79	21.783
2017-05-19T05:58:31.374000	2017-05-19T05:58:31.496880	221.693	14.504	1.0502	3907.42	220.422	20.841
2017-05-19T06:04:59.373000	2017-05-19T06:04:59.495880	217.298	-2.656	1.0571	4093.8	214.334	13.544
2017-05-19T06:05:47.373000	2017-05-19T06:05:47.495880	216.756	-4.742	1.0611	4405.68	213.39	14.195
2017-05-19T06:16:37.373000	2017-05-19T06:16:37.495880	209.401	-30.512	1.1758	13857.1	211.714	-38.949
2017-05-19T06:17:20.397000	2017-05-19T06:17:20.519880	208.911	-32.011	1.1868	14753.7	211.176	-40.918
2017-05-19T06:18:20.372000	2017-05-19T06:18:20.494880	208.225	-34.054	1.2026	16044.1	210.401	-43.47
2017-05-19T06:19:12.372000	2017-05-19T06:19:12.494880	207.63	-35.78	1.2169	17198.7	209.73	-45.481
2017-05-19T06:20:28.372000	2017-05-19T06:20:28.494880	206.757	-38.23	1.2385	18940.6	208.779	-48.12
2017-05-19T06:20:36.372000	2017-05-19T06:20:36.494880	206.665	-38.482	1.2409	19127.5	208.682	-48.38
2017-05-19T06:21:13.397000	2017-05-19T06:21:13.519880	206.239	-39.64	1.2518	20000.7	208.24	-49.546
2017-05-19T06:21:34.372000	2017-05-19T06:21:34.494880	205.997	-40.286	1.258	20501.1	207.995	-50.182
2017-05-19T06:22:03.372000	2017-05-19T06:22:03.494880	205.661	-41.17	1.2668	21199.7	207.664	-51.035
2017-05-19T06:22:10.372000	2017-05-19T06:22:10.494880	205.58	-41.381	1.2689	21369.5	207.585	-51.237
2017-05-19T06:22:53.372000	2017-05-19T06:22:53.494880	205.082	-42.664	1.2822	22421.4	207.111	-52.445
2017-05-19T06:22:55.372000	2017-05-19T06:22:55.494880	205.059	-42.723	1.2828	22470.7	207.089	-52.5
2017-05-19T06:23:29.372000	2017-05-19T06:23:29.494880	204.664	-43.717	1.2935	23313.7	206.726	-53.419
2017-05-19T06:23:38.397000	2017-05-19T06:23:38.519880	204.56	-43.978	1.2963	23538.9	206.631	-53.659
2017-05-19T06:23:42.372000	2017-05-19T06:23:42.494880	204.513	-44.093	1.2976	23638.4	206.59	-53.763
2017-05-19T06:23:45.372000	2017-05-19T06:23:45.494880	204.478	-44.179	1.2986	23713.5	206.558	-53.843
2017-05-19T06:24:10.372000	2017-05-19T06:24:10.494880	204.187	-44.894	1.3065	24342	206.301	-54.494
2017-05-19T06:24:15.372000	2017-05-19T06:24:15.494880	204.129	-45.036	1.3081	24468.3	206.25	-54.623
2017-05-19T06:24:24.372000	2017-05-19T06:24:24.494880	204.024	-45.29	1.311	24696	206.158	-54.853
2017-05-19T06:24:57.372000	2017-05-19T06:24:57.494880	203.639	-46.214	1.3217	25535.8	205.828	-55.687
2017-05-19T06:25:32.372000	2017-05-19T06:25:32.494880	203.229	-47.177	1.3332	26434.4	205.486	-56.553
2017-05-19T06:25:59.372000	2017-05-19T06:25:59.494880	202.912	-47.909	1.3422	27133	205.228	-57.21
2017-05-19T06:26:10.372000	2017-05-19T06:26:10.494880	202.783	-48.204	1.3459	27418.9	205.124	-57.475
2017-05-19T06:26:57.372000	2017-05-19T06:26:57.494880	202.229	-49.447	1.3617	28648.5	204.685	-58.593
2017-05-19T06:27:21.372000	2017-05-19T06:27:21.494880	201.946	-50.071	1.3699	29281.2	204.466	-59.155
2017-05-19T06:27:38.372000	2017-05-19T06:27:38.494880	201.744	-50.508	1.3757	29731.1	204.311	-59.55
2017-05-19T06:28:03.372000	2017-05-19T06:28:03.494880	201.448	-51.144	1.3843	30395.6	204.086	-60.127
2017-05-19T06:28:07.397000	2017-05-19T06:28:07.519880	201.4	-51.246	1.3857	30502.9	204.05	-60.219
2017-05-19T06:28:08.372000	2017-05-19T06:28:08.494880	201.389	-51.27	1.386	30528.9	204.041	-60.242
2017-05-19T06:28:12.372000	2017-05-19T06:28:12.494880	201.341	-51.371	1.3874	30635.6	204.006	-60.333
2017-05-19T06:28:13.372000	2017-05-19T06:28:13.494880	201.329	-51.396	1.3877	30662.3	203.997	-60.356
2017-05-19T06:28:30.372000	2017-05-19T06:28:30.494880	201.127	-51.822	1.3936	31116.7	203.845	-60.745
2017-05-19T06:28:41.372000	2017-05-19T06:28:41.494880	200.996	-52.096	1.3975	31411.5	203.748	-60.995
2017-05-19T06:29:05.372000	2017-05-19T06:29:05.494880	200.71	-52.687	1.4059	32056.6	203.536	-61.539
2017-05-19T06:29:07.372000	2017-05-19T06:29:07.494880	200.686	-52.736	1.4066	32110.5	203.518	-61.584
2017-05-19T06:29:15.372000	2017-05-19T06:29:15.494880	200.591	-52.932	1.4094	32326.2	203.448	-61.764
2017-05-19T06:29:27.372000	2017-05-19T06:29:27.494880	200.447	-53.224	1.4136	32650.3	203.343	-62.034
2017-05-19T06:29:37.397000	2017-05-19T06:29:37.519880	200.327	-53.466	1.4171	32921.5	203.255	-62.259
2017-05-19T06:29:47.372000	2017-05-19T06:29:47.494880	200.207	-53.706	1.4207	33191.8	203.167	-62.482
2017-05-19T06:30:14.371000	2017-05-19T06:30:14.493880	199.883	-54.35	1.4303	33925.4	202.932	-63.084
2017-05-19T06:30:27.371000	2017-05-19T06:30:27.493880	199.727	-54.656	1.4349	34279.7	202.818	-63.372
2017-05-19T06:30:52.371000	2017-05-19T06:30:52.493880	199.426	-55.241	1.4439	34962.9	202.6	-63.924
2017-05-19T06:31:06.371000	2017-05-19T06:31:06.493880	199.256	-55.565	1.4489	35346.5	202.477	-64.232
2017-05-19T06:31:29.371000	2017-05-19T06:31:29.493880	198.978	-56.092	1.4572	35978.3	202.276	-64.737
2017-05-19T06:31:35.371000	2017-05-19T06:31:35.493880	198.905	-56.229	1.4594	36143.4	202.223	-64.868
2017-05-19T06:31:44.396000	2017-05-19T06:31:44.518880	198.796	-56.433	1.4626	36392	202.144	-65.065
2017-05-19T06:31:46.371000	2017-05-19T06:31:46.493880	198.772	-56.478	1.4634	36446.5	202.127	-65.108
2017-05-19T06:32:38.371000	2017-05-19T06:32:38.493880	198.138	-57.638	1.4823	37884.5	201.666	-66.235
2017-05-19T06:32:58.371000	2017-05-19T06:32:58.493880	197.893	-58.077	1.4897	38439.9	201.487	-66.665
2017-05-19T06:33:23.371000	2017-05-19T06:33:23.493880	197.586	-58.619	1.4989	39135.9	201.261	-67.2
2017-05-19T06:34:36.371000	2017-05-19T06:34:36.493880	196.684	-60.163	1.526	41178	200.585	-68.742
2017-05-19T06:35:05.371000	2017-05-19T06:35:05.493880	196.323	-60.761	1.5368	41993.1	200.309	-69.344
2017-05-19T06:35:13.371000	2017-05-19T06:35:13.493880	196.223	-60.925	1.5398	42218.3	200.232	-69.51
2017-05-19T06:35:34.371000	2017-05-19T06:35:34.493880	195.96	-61.351	1.5477	42810.2	200.028	-69.941
2017-05-19T06:35:36.371000	2017-05-19T06:35:36.493880	195.935	-61.391	1.5485	42866.6	200.008	-69.982
2017-05-19T06:36:24.371000	2017-05-19T06:36:24.493880	195.331	-62.348	1.5666	44223.4	199.531	-70.952
2017-05-19T06:36:30.371000	2017-05-19T06:36:30.493880	195.255	-62.466	1.5689	44393.3	199.47	-71.072
2017-05-19T06:36:44.371000	2017-05-19T06:36:44.493880	195.078	-62.74	1.5742	44790.2	199.327	-71.35
2017-05-19T06:37:37.371000	2017-05-19T06:37:37.493880	194.403	-63.761	1.5944	46295.8	198.774	-72.385
2017-05-19T06:37:45.371000	2017-05-19T06:37:45.493880	194.301	-63.913	1.5974	46523.5	198.689	-72.538
2017-05-19T06:37:56.371000	2017-05-19T06:37:56.493880	194.16	-64.121	1.6016	46836.8	198.571	-72.748
2017-05-19T06:38:30.371000	2017-05-19T06:38:30.493880	193.721	-64.756	1.6147	47806.4	198.202	-73.387
2017-05-19T06:38:36.371000	2017-05-19T06:38:36.493880	193.644	-64.867	1.617	47977.7	198.136	-73.499
2017-05-19T06:39:08.371000	2017-05-19T06:39:08.493880	193.228	-65.454	1.6293	48892.3	197.78	-74.085
2017-05-19T06:39:27.371000	2017-05-19T06:39:27.493880	192.98	-65.798	1.6366	49436	197.565	-74.426
2017-07-10T23:41:50.662000	2017-07-10T23:41:50.784880	207.501	53.229	3.8125	204153	198.167	56.117
2017-07-10T23:44:07.662000	2017-07-10T23:44:07.784880	206.07	53.69	3.7637	200695	197.481	56.251
2017-07-10T23:44:23.662000	2017-07-10T23:44:23.784880	205.902	53.745	3.7579	200290	197.4	56.268
2017-07-10T23:52:34.661000	2017-07-10T23:52:34.783880	200.748	55.506	3.581	187773	194.86	56.865
2017-07-10T23:52:37.661000	2017-07-10T23:52:37.783880	200.717	55.517	3.5799	187696	194.844	56.869
2017-07-10T23:54:01.661000	2017-07-10T23:54:01.783880	199.831	55.836	3.5494	185536	194.396	56.99
2017-07-11T00:35:23.658000	2017-07-11T00:35:23.780880	172.357	68.699	2.6094	119134	178.66	63.787
2017-07-11T00:35:32.658000	2017-07-11T00:35:32.780880	172.247	68.763	2.6058	118884	178.591	63.827
2017-07-11T00:35:36.658000	2017-07-11T00:35:36.780880	172.198	68.791	2.6042	118773	178.56	63.845
2017-07-11T00:35:37.658000	2017-07-11T00:35:37.780880	172.186	68.798	2.6039	118745	178.553	63.85
2017-07-11T00:35:51.658000	2017-07-11T00:35:51.780880	172.015	68.898	2.5983	118356	178.445	63.913
2017-07-11T00:35:54.658000	2017-07-11T00:35:54.780880	171.978	68.919	2.5972	118273	178.422	63.926
2017-07-11T00:35:56.658000	2017-07-11T00:35:56.780880	171.953	68.934	2.5964	118218	178.407	63.935
2017-07-11T00:35:58.658000	2017-07-11T00:35:58.780880	171.929	68.948	2.5956	118162	178.392	63.944
2017-07-11T00:36:01.658000	2017-07-11T00:36:01.780880	171.892	68.969	2.5944	118079	178.369	63.958
2017-07-11T00:36:02.683000	2017-07-11T00:36:02.805880	171.88	68.977	2.594	118050	178.361	63.962
2017-07-11T00:36:04.658000	2017-07-11T00:36:04.780880	171.855	68.991	2.5932	117995	178.346	63.971
2017-07-11T00:36:12.658000	2017-07-11T00:36:12.780880	171.757	69.048	2.5901	117773	178.284	64.008
2017-07-11T00:36:21.658000	2017-07-11T00:36:21.780880	171.646	69.112	2.5865	117523	178.215	64.049
2017-07-11T00:36:26.658000	2017-07-11T00:36:26.780880	171.585	69.148	2.5846	117384	178.176	64.072
2017-07-11T00:36:28.658000	2017-07-11T00:36:28.780880	171.56	69.163	2.5838	117328	178.161	64.081
2017-07-11T00:36:30.658000	2017-07-11T00:36:30.780880	171.536	69.177	2.583	117273	178.146	64.09
2017-07-11T00:36:35.658000	2017-07-11T00:36:35.780880	171.474	69.213	2.581	117134	178.107	64.113
2017-07-11T00:36:36.658000	2017-07-11T00:36:36.780880	171.462	69.22	2.5806	117106	178.099	64.117
2017-07-11T00:36:37.658000	2017-07-11T00:36:37.780880	171.449	69.228	2.5802	117078	178.092	64.122
2017-07-11T00:36:41.658000	2017-07-11T00:36:41.780880	171.4	69.257	2.5787	116967	178.061	64.14
2017-07-11T00:36:56.683000	2017-07-11T00:36:56.805880	171.214	69.365	2.5727	116549	177.944	64.21
2017-07-11T00:37:00.658000	2017-07-11T00:37:00.780880	171.165	69.394	2.5712	116438	177.914	64.228
2017-07-11T00:37:02.658000	2017-07-11T00:37:02.780880	171.14	69.409	2.5704	116383	177.898	64.238
2017-07-11T00:37:03.658000	2017-07-11T00:37:03.780880	171.127	69.416	2.57	116355	177.89	64.242
2017-07-11T00:37:08.658000	2017-07-11T00:37:08.780880	171.065	69.452	2.568	116216	177.851	64.266
2017-07-11T00:37:10.658000	2017-07-11T00:37:10.780880	171.041	69.467	2.5672	116160	177.836	64.275
2017-07-11T00:37:11.658000	2017-07-11T00:37:11.780880	171.028	69.474	2.5668	116132	177.828	64.28
2017-07-11T00:37:17.658000	2017-07-11T00:37:17.780880	170.954	69.518	2.5645	115965	177.781	64.308
2017-07-11T00:37:28.658000	2017-07-11T00:37:28.780880	170.817	69.599	2.5601	115659	177.696	64.359
2017-07-11T00:37:30.658000	2017-07-11T00:37:30.780880	170.792	69.613	2.5593	115603	177.68	64.369
2017-07-11T00:37:31.658000	2017-07-11T00:37:31.780880	170.779	69.621	2.5589	115576	177.672	64.373
2017-07-11T00:37:40.658000	2017-07-11T00:37:40.780880	170.667	69.687	2.5554	115325	177.602	64.416
2017-07-11T00:37:41.683000	2017-07-11T00:37:41.805880	170.654	69.694	2.555	115296	177.594	64.421
2017-07-11T00:37:55.658000	2017-07-11T00:37:55.780880	170.479	69.797	2.5495	114907	177.485	64.487
2017-07-11T00:38:03.658000	2017-07-11T00:38:03.780880	170.379	69.857	2.5463	114684	177.422	64.525
2017-07-11T00:38:06.658000	2017-07-11T00:38:06.780880	170.341	69.879	2.5451	114601	177.399	64.54
2017-07-11T00:38:07.658000	2017-07-11T00:38:07.780880	170.329	69.886	2.5447	114573	177.391	64.544
2017-07-11T00:38:28.658000	2017-07-11T00:38:28.780880	170.065	70.043	2.5364	113987	177.226	64.645
2017-07-11T00:38:39.658000	2017-07-11T00:38:39.780880	169.926	70.125	2.5321	113680	177.139	64.699
2017-07-11T00:38:47.658000	2017-07-11T00:38:47.780880	169.824	70.185	2.5289	113457	177.076	64.737
2017-07-11T00:38:49.658000	2017-07-11T00:38:49.780880	169.799	70.2	2.5281	113402	177.06	64.747
2017-07-11T00:38:51.658000	2017-07-11T00:38:51.780880	169.774	70.215	2.5274	113346	177.044	64.757
2017-07-11T00:38:54.658000	2017-07-11T00:38:54.780880	169.736	70.237	2.5262	113262	177.021	64.772
2017-07-11T00:38:57.658000	2017-07-11T00:38:57.780880	169.698	70.26	2.525	113178	176.997	64.786
2017-07-11T00:39:00.658000	2017-07-11T00:39:00.780880	169.66	70.283	2.5238	113095	176.973	64.801
2017-07-11T00:39:04.658000	2017-07-11T00:39:04.780880	169.609	70.313	2.5222	112983	176.941	64.821
2017-07-11T00:39:05.658000	2017-07-11T00:39:05.780880	169.596	70.32	2.5218	112955	176.933	64.826
2017-07-11T00:39:09.658000	2017-07-11T00:39:09.780880	169.545	70.351	2.5202	112843	176.902	64.845
2017-07-11T00:39:14.658000	2017-07-11T00:39:14.780880	169.482	70.388	2.5183	112704	176.862	64.87
2017-07-11T00:39:22.658000	2017-07-11T00:39:22.780880	169.38	70.449	2.5151	112480	176.798	64.909
2017-07-11T00:39:23.658000	2017-07-11T00:39:23.780880	169.367	70.457	2.5147	112452	176.791	64.914
2017-07-11T00:39:36.658000	2017-07-11T00:39:36.780880	169.201	70.556	2.5096	112089	176.687	64.979
2017-07-11T00:39:38.683000	2017-07-11T00:39:38.805880	169.175	70.571	2.5088	112033	176.671	64.989
2017-07-11T00:39:40.658000	2017-07-11T00:39:40.780880	169.15	70.586	2.508	111978	176.655	64.999
2017-07-11T00:39:45.658000	2017-07-11T00:39:45.780880	169.085	70.624	2.506	111838	176.615	65.024
2017-07-11T00:39:47.683000	2017-07-11T00:39:47.805880	169.06	70.64	2.5052	111781	176.599	65.034
2017-07-11T00:39:59.658000	2017-07-11T00:39:59.780880	168.906	70.732	2.5005	111447	176.503	65.094
2017-07-11T00:40:00.658000	2017-07-11T00:40:00.780880	168.893	70.739	2.5001	111419	176.495	65.099
2017-07-11T00:40:07.658000	2017-07-11T00:40:07.780880	168.803	70.793	2.4973	111223	176.439	65.134
2017-07-11T00:40:08.658000	2017-07-11T00:40:08.780880	168.79	70.801	2.4969	111195	176.431	65.139
2017-07-11T00:40:19.658000	2017-07-11T00:40:19.780880	168.648	70.886	2.4925	110888	176.343	65.195
2017-07-11T00:40:23.683000	2017-07-11T00:40:23.805880	168.596	70.917	2.4909	110775	176.311	65.216
2017-07-11T00:40:24.658000	2017-07-11T00:40:24.780880	168.583	70.924	2.4906	110748	176.303	65.221
2017-07-11T00:40:28.658000	2017-07-11T00:40:28.780880	168.531	70.955	2.489	110636	176.271	65.241
2017-07-11T00:40:32.683000	2017-07-11T00:40:32.805880	168.479	70.986	2.4874	110523	176.238	65.262
2017-07-11T00:40:37.658000	2017-07-11T00:40:37.780880	168.414	71.025	2.4854	110384	176.198	65.287
2017-07-11T00:40:39.658000	2017-07-11T00:40:39.780880	168.389	71.041	2.4846	110328	176.182	65.297
2017-07-11T00:40:40.658000	2017-07-11T00:40:40.780880	168.376	71.048	2.4842	110300	176.174	65.302
2017-07-11T00:40:45.658000	2017-07-11T00:40:45.780880	168.311	71.087	2.4822	110160	176.134	65.328
2017-07-11T00:40:51.658000	2017-07-11T00:40:51.780880	168.232	71.134	2.4799	109992	176.085	65.359
2017-07-11T00:40:52.658000	2017-07-11T00:40:52.780880	168.219	71.142	2.4795	109964	176.077	65.364
2017-07-11T00:41:00.658000	2017-07-11T00:41:00.780880	168.115	71.204	2.4763	109740	176.012	65.406
2017-07-11T00:41:03.658000	2017-07-11T00:41:03.780880	168.076	71.228	2.4751	109656	175.988	65.421
2017-07-11T00:41:07.658000	2017-07-11T00:41:07.780880	168.023	71.259	2.4735	109544	175.956	65.442
2017-07-11T00:41:12.658000	2017-07-11T00:41:12.780880	167.958	71.298	2.4715	109404	175.915	65.468
2017-07-11T00:41:17.683000	2017-07-11T00:41:17.805880	167.892	71.338	2.4695	109264	175.874	65.494
2017-07-11T00:41:22.658000	2017-07-11T00:41:22.780880	167.827	71.377	2.4676	109124	175.834	65.52
2017-07-11T00:41:32.658000	2017-07-11T00:41:32.780880	167.695	71.456	2.4636	108844	175.753	65.572
2017-07-11T00:41:46.658000	2017-07-11T00:41:46.780880	167.511	71.567	2.458	108452	175.639	65.646
2017-07-11T00:41:52.658000	2017-07-11T00:41:52.780880	167.431	71.615	2.4557	108284	175.59	65.678
2017-07-11T00:41:54.658000	2017-07-11T00:41:54.780880	167.405	71.631	2.4549	108228	175.573	65.689
2017-07-11T00:41:58.658000	2017-07-11T00:41:58.780880	167.352	71.662	2.4533	108116	175.541	65.71
2017-07-11T00:42:00.658000	2017-07-11T00:42:00.780880	167.325	71.678	2.4525	108060	175.524	65.721
2017-07-11T00:42:01.658000	2017-07-11T00:42:01.780880	167.312	71.686	2.4521	108032	175.516	65.726
2017-07-11T00:42:07.658000	2017-07-11T00:42:07.780880	167.232	71.734	2.4497	107863	175.467	65.758
2017-07-11T00:42:08.658000	2017-07-11T00:42:08.780880	167.219	71.742	2.4493	107835	175.459	65.763
2017-07-11T00:42:11.683000	2017-07-11T00:42:11.805880	167.179	71.766	2.4481	107751	175.434	65.779
2017-07-11T00:42:13.658000	2017-07-11T00:42:13.780880	167.152	71.782	2.4473	107695	175.418	65.79
2017-07-11T00:42:24.658000	2017-07-11T00:42:24.780880	167.005	71.871	2.4429	107387	175.328	65.849
2017-07-11T00:42:25.658000	2017-07-11T00:42:25.780880	166.992	71.879	2.4425	107359	175.32	65.854
2017-07-11T00:42:28.658000	2017-07-11T00:42:28.780880	166.952	71.903	2.4414	107274	175.295	65.871
2017-07-11T00:42:35.658000	2017-07-11T00:42:35.780880	166.858	71.959	2.4386	107078	175.237	65.908
2017-07-11T00:42:48.658000	2017-07-11T00:42:48.780880	166.684	72.064	2.4334	106713	175.13	65.979
2017-07-11T00:42:51.658000	2017-07-11T00:42:51.780880	166.643	72.088	2.4322	106629	175.106	65.995
2017-07-11T00:43:01.658000	2017-07-11T00:43:01.780880	166.508	72.17	2.4282	106348	175.023	66.05
2017-07-11T00:43:03.658000	2017-07-11T00:43:03.780880	166.481	72.186	2.4274	106292	175.006	66.061
2017-07-11T00:43:10.658000	2017-07-11T00:43:10.780880	166.386	72.243	2.4247	106096	174.948	66.099
2017-07-11T00:43:13.658000	2017-07-11T00:43:13.780880	166.346	72.267	2.4235	106011	174.924	66.116
2017-07-11T00:43:14.683000	2017-07-11T00:43:14.805880	166.332	72.276	2.4231	105983	174.915	66.122
2017-07-11T00:43:16.658000	2017-07-11T00:43:16.780880	166.305	72.292	2.4223	105927	174.899	66.132
2017-07-11T00:43:32.683000	2017-07-11T00:43:32.805880	166.087	72.423	2.4159	105477	174.766	66.221
2017-07-11T00:43:41.683000	2017-07-11T00:43:41.805880	165.964	72.497	2.4123	105224	174.691	66.271
2017-07-11T00:43:42.658000	2017-07-11T00:43:42.780880	165.951	72.505	2.4119	105197	174.683	66.277
2017-07-11T00:43:43.658000	2017-07-11T00:43:43.780880	165.937	72.513	2.4115	105169	174.675	66.282
2017-07-11T00:43:44.658000	2017-07-11T00:43:44.780880	165.923	72.522	2.4111	105141	174.666	66.288
2017-07-11T00:43:52.658000	2017-07-11T00:43:52.780880	165.814	72.588	2.4079	104916	174.599	66.333
2017-07-11T00:43:54.658000	2017-07-11T00:43:54.780880	165.786	72.604	2.4071	104860	174.583	66.344
2017-07-11T00:43:59.683000	2017-07-11T00:43:59.805880	165.717	72.646	2.4051	104718	174.541	66.372
2017-07-11T00:44:07.658000	2017-07-11T00:44:07.780880	165.607	72.712	2.402	104494	174.474	66.417
2017-07-11T00:44:13.658000	2017-07-11T00:44:13.780880	165.524	72.762	2.3996	104325	174.424	66.451
2017-07-11T00:44:14.658000	2017-07-11T00:44:14.780880	165.51	72.77	2.3992	104297	174.416	66.457
2017-07-11T00:44:15.658000	2017-07-11T00:44:15.780880	165.496	72.779	2.3988	104269	174.407	66.463
2017-07-11T00:44:17.683000	2017-07-11T00:44:17.805880	165.468	72.795	2.398	104212	174.39	66.474
2017-07-11T00:44:20.658000	2017-07-11T00:44:20.780880	165.427	72.82	2.3968	104129	174.365	66.491
2017-07-11T00:44:36.658000	2017-07-11T00:44:36.780880	165.205	72.954	2.3904	103679	174.231	66.583
2017-07-11T00:44:37.658000	2017-07-11T00:44:37.780880	165.191	72.962	2.39	103650	174.223	66.588
2017-07-11T00:44:41.658000	2017-07-11T00:44:41.780880	165.135	72.996	2.3884	103538	174.189	66.611
2017-07-11T00:44:46.658000	2017-07-11T00:44:46.780880	165.065	73.038	2.3864	103397	174.147	66.64
2017-07-11T00:44:52.658000	2017-07-11T00:44:52.780880	164.981	73.089	2.384	103228	174.097	66.675
2017-07-11T00:45:04.658000	2017-07-11T00:45:04.780880	164.812	73.19	2.3793	102890	173.995	66.744
2017-07-11T00:45:05.658000	2017-07-11T00:45:05.780880	164.798	73.198	2.3789	102862	173.987	66.75
2017-07-11T00:45:19.657000	2017-07-11T00:45:19.779880	164.6	73.317	2.3733	102468	173.868	66.832
2017-07-11T00:45:50.657000	2017-07-11T00:45:50.779880	164.158	73.582	2.3609	101595	173.605	67.015
2017-07-11T00:46:14.657000	2017-07-11T00:46:14.779880	163.812	73.789	2.3513	100918	173.4	67.159
2017-07-11T00:46:20.657000	2017-07-11T00:46:20.779880	163.725	73.841	2.3489	100749	173.349	67.195
2017-07-11T00:46:30.657000	2017-07-11T00:46:30.779880	163.58	73.928	2.345	100467	173.263	67.255
2017-07-11T00:46:34.657000	2017-07-11T00:46:34.779880	163.522	73.963	2.3434	100354	173.229	67.28
2017-07-11T00:46:35.657000	2017-07-11T00:46:35.779880	163.507	73.971	2.343	100326	173.22	67.286
2017-07-11T00:50:14.657000	2017-07-11T00:50:14.779880	160.126	75.952	2.2553	94135.6	171.306	68.697
2017-07-11T00:50:25.657000	2017-07-11T00:50:25.779880	159.944	76.055	2.2509	93824	171.208	68.773
2017-07-11T01:25:52.654000	2017-07-11T01:25:52.776880	334.255	71.144	1.4178	34067.7	330.653	80.571
2017-07-11T01:25:53.654000	2017-07-11T01:25:53.776880	334.236	71.12	1.4175	34041.2	330.637	80.549
2017-07-11T01:25:55.654000	2017-07-11T01:25:55.776880	334.197	71.072	1.4168	33988.4	330.605	80.505
2017-07-11T01:26:05.654000	2017-07-11T01:26:05.776880	334.008	70.832	1.4132	33724.4	330.443	80.286
2017-07-11T01:26:07.654000	2017-07-11T01:26:07.776880	333.97	70.784	1.4125	33671.7	330.411	80.242
2017-07-11T01:26:10.654000	2017-07-11T01:26:10.776880	333.913	70.712	1.4115	33592.6	330.361	80.176
2017-07-11T01:26:11.654000	2017-07-11T01:26:11.776880	333.894	70.688	1.4111	33566.2	330.345	80.154
2017-07-11T01:26:23.654000	2017-07-11T01:26:23.776880	333.67	70.398	1.4069	33250.3	330.145	79.889
2017-07-11T01:26:34.654000	2017-07-11T01:26:34.776880	333.466	70.13	1.403	32961.2	329.959	79.644
2017-07-11T01:26:41.654000	2017-07-11T01:26:41.776880	333.338	69.959	1.4006	32777.5	329.838	79.487
2017-07-11T01:26:42.654000	2017-07-11T01:26:42.776880	333.319	69.934	1.4002	32751.2	329.821	79.465
2017-07-11T01:27:01.654000	2017-07-11T01:27:01.776880	332.974	69.466	1.3936	32253.8	329.484	79.037
2017-07-11T01:27:20.679000	2017-07-11T01:27:20.801880	332.634	68.993	1.387	31757.2	329.136	78.603
2017-07-11T01:27:22.654000	2017-07-11T01:27:22.776880	332.599	68.944	1.3863	31705.8	329.1	78.558
2017-07-11T01:27:46.654000	2017-07-11T01:27:46.776880	332.177	68.34	1.378	31081.9	328.642	78.002
2017-07-11T01:27:47.679000	2017-07-11T01:27:47.801880	332.159	68.314	1.3776	31055.3	328.622	77.978
2017-07-11T01:27:49.654000	2017-07-11T01:27:49.776880	332.125	68.264	1.377	31004.1	328.583	77.932
2017-07-11T01:27:59.654000	2017-07-11T01:27:59.776880	331.952	68.009	1.3735	30745.1	328.385	77.697
2017-07-11T01:28:03.654000	2017-07-11T01:28:03.776880	331.883	67.907	1.3721	30641.7	328.305	77.603
2017-07-11T01:28:04.654000	2017-07-11T01:28:04.776880	331.865	67.882	1.3718	30615.8	328.285	77.579
2017-07-11T01:28:16.654000	2017-07-11T01:28:16.776880	331.66	67.574	1.3677	30305.9	328.041	77.294
2017-07-11T01:28:33.654000	2017-07-11T01:28:33.776880	331.372	67.135	1.3619	29868.1	327.686	76.884
2017-07-11T01:28:57.654000	2017-07-11T01:28:57.776880	330.97	66.508	1.3538	29252.6	327.166	76.294
2017-07-11T01:29:00.654000	2017-07-11T01:29:00.776880	330.92	66.429	1.3528	29175.8	327.099	76.219
2017-07-11T01:29:14.654000	2017-07-11T01:29:14.776880	330.689	66.06	1.348	28818.3	326.783	75.867
2017-07-11T01:29:23.654000	2017-07-11T01:29:23.776880	330.542	65.821	1.345	28589	326.576	75.638
2017-07-11T01:29:39.654000	2017-07-11T01:29:39.776880	330.282	65.393	1.3397	28182.5	326.199	75.225
2017-07-11T01:29:40.654000	2017-07-11T01:29:40.776880	330.266	65.366	1.3393	28157.2	326.175	75.199
2017-07-11T01:29:41.654000	2017-07-11T01:29:41.776880	330.25	65.339	1.339	28131.8	326.151	75.173
2017-07-11T01:29:47.654000	2017-07-11T01:29:47.776880	330.153	65.178	1.337	27979.8	326.006	75.015
2017-07-11T01:29:53.679000	2017-07-11T01:29:53.801880	330.056	65.015	1.335	27827.4	325.86	74.856
2017-07-11T01:29:58.654000	2017-07-11T01:29:58.776880	329.976	64.88	1.3334	27701.6	325.737	74.723
2017-07-11T01:30:15.654000	2017-07-11T01:30:15.776880	329.705	64.418	1.3278	27273.1	325.31	74.263
2017-07-11T01:30:18.654000	2017-07-11T01:30:18.776880	329.658	64.336	1.3268	27197.6	325.234	74.181
2017-07-11T01:30:33.654000	2017-07-11T01:30:33.776880	329.421	63.924	1.3218	26821.2	324.844	73.763
2017-07-11T01:30:46.654000	2017-07-11T01:30:46.776880	329.218	63.564	1.3176	26496	324.498	73.393
2017-07-11T01:30:55.654000	2017-07-11T01:30:55.776880	329.078	63.313	1.3147	26271.4	324.255	73.132
2017-07-11T01:31:02.654000	2017-07-11T01:31:02.776880	328.969	63.118	1.3124	26097.1	324.062	72.926
2017-07-11T01:31:04.654000	2017-07-11T01:31:04.776880	328.938	63.062	1.3118	26047.4	324.007	72.867
2017-07-11T01:31:20.654000	2017-07-11T01:31:20.776880	328.692	62.612	1.3066	25650.3	323.558	72.384
2017-07-11T01:31:24.654000	2017-07-11T01:31:24.776880	328.631	62.498	1.3053	25551.3	323.444	72.261
2017-07-11T01:31:41.654000	2017-07-11T01:31:41.776880	328.372	62.015	1.2999	25131.7	322.952	71.727
2017-07-11T01:31:45.654000	2017-07-11T01:31:45.776880	328.311	61.901	1.2986	25033.2	322.835	71.598
2017-07-11T01:32:38.654000	2017-07-11T01:32:38.776880	327.517	60.365	1.2819	23738.8	321.227	69.779
2017-07-11T01:33:03.654000	2017-07-11T01:33:03.776880	327.149	59.626	1.2741	23135	320.449	68.834
2017-07-11T01:33:04.654000	2017-07-11T01:33:04.776880	327.134	59.596	1.2738	23110.9	320.418	68.794
2017-07-11T01:33:27.654000	2017-07-11T01:33:27.776880	326.799	58.908	1.2667	22559.7	319.706	67.866
2017-07-11T01:33:31.679000	2017-07-11T01:33:31.801880	326.741	58.787	1.2655	22463.6	319.582	67.698
2017-07-11T01:33:36.654000	2017-07-11T01:33:36.776880	326.668	58.637	1.264	22345.1	319.431	67.488
2017-07-11T01:34:11.654000	2017-07-11T01:34:11.776880	326.165	57.57	1.2534	21516.4	318.41	65.935
2017-07-11T01:34:30.654000	2017-07-11T01:34:30.776880	325.895	56.983	1.2478	21070.7	317.904	65.045
2017-07-11T01:34:34.654000	2017-07-11T01:34:34.776880	325.838	56.859	1.2466	20977.3	317.804	64.854
2017-07-11T01:34:44.654000	2017-07-11T01:34:44.776880	325.697	56.547	1.2437	20744.2	317.561	64.372
2017-07-11T01:34:50.654000	2017-07-11T01:34:50.776880	325.612	56.36	1.2419	20604.8	317.422	64.081
2017-07-11T01:35:36.679000	2017-07-11T01:35:36.801880	324.969	54.902	1.2286	19545.7	316.546	61.82
2017-07-11T01:35:43.654000	2017-07-11T01:35:43.776880	324.872	54.678	1.2266	19386.8	316.442	61.478
2017-07-11T01:36:01.654000	2017-07-11T01:36:01.776880	324.623	54.097	1.2215	18978.9	316.208	60.606
2017-07-11T01:36:52.654000	2017-07-11T01:36:52.776880	323.926	52.425	1.2073	17840	315.759	58.234
2017-07-11T01:37:02.654000	2017-07-11T01:37:02.776880	323.79	52.092	1.2046	17619.7	315.7	57.789
2017-07-11T01:37:32.679000	2017-07-11T01:37:32.801880	323.385	51.085	1.1965	16964.5	315.564	56.491
2017-07-11T01:37:48.654000	2017-07-11T01:37:48.776880	323.171	50.543	1.1922	16619.7	315.511	55.823
2017-07-11T01:38:54.653000	2017-07-11T01:38:54.775880	322.294	48.263	1.1752	15225.5	315.378	53.205
2017-07-11T01:39:49.653000	2017-07-11T01:39:49.775880	321.573	46.312	1.1617	14103	315.312	51.154
2017-07-11T01:41:12.653000	2017-07-11T01:41:12.775880	320.501	43.282	1.1425	12483	315.202	48.191
2017-07-11T01:41:14.653000	2017-07-11T01:41:14.775880	320.475	43.208	1.142	12445.1	315.199	48.121
2017-07-11T01:42:42.653000	2017-07-11T01:42:42.775880	319.356	39.882	1.1233	10837.2	315.006	45.066
2017-07-11T01:45:16.653000	2017-07-11T01:45:16.775880	317.431	33.801	1.095	8327.31	314.403	39.784
2017-07-11T02:09:38.651000	2017-07-11T02:09:38.773880	300.032	-27.637	1.1623	12680.3	298.127	-33.559
2017-07-11T02:12:04.651000	2017-07-11T02:12:04.773880	298.294	-32.729	1.1994	15710.5	297.085	-39.084
2017-07-11T02:13:33.651000	2017-07-11T02:13:33.773880	297.229	-35.673	1.2239	17692.3	296.337	-42.111
2017-07-11T02:13:42.651000	2017-07-11T02:13:42.773880	297.121	-35.964	1.2265	17897.8	296.257	-42.404
2017-07-11T02:14:04.651000	2017-07-11T02:14:04.773880	296.857	-36.671	1.2328	18403.7	296.059	-43.112
2017-07-11T02:14:08.651000	2017-07-11T02:14:08.773880	296.809	-36.798	1.2339	18496.3	296.022	-43.24
2017-07-11T02:14:27.651000	2017-07-11T02:14:27.773880	296.58	-37.401	1.2394	18938.1	295.847	-43.839
2017-07-11T02:14:44.651000	2017-07-11T02:14:44.773880	296.375	-37.936	1.2444	19336.6	295.688	-44.368
2017-07-11T02:15:12.651000	2017-07-11T02:15:12.773880	296.038	-38.808	1.2527	19999	295.422	-45.225
2017-07-11T02:16:07.651000	2017-07-11T02:16:07.773880	295.373	-40.486	1.2693	21321.8	294.887	-46.859
2017-07-11T02:16:18.651000	2017-07-11T02:16:18.773880	295.239	-40.816	1.2727	21589.6	294.778	-47.179
2017-07-11T02:16:37.651000	2017-07-11T02:16:37.773880	295.009	-41.382	1.2785	22054.7	294.589	-47.726
2017-07-11T02:16:45.676000	2017-07-11T02:16:45.798880	294.911	-41.62	1.281	22252	294.509	-47.955
2017-07-11T02:17:01.651000	2017-07-11T02:17:01.773880	294.717	-42.09	1.286	22646.4	294.349	-48.408
2017-07-11T02:17:07.676000	2017-07-11T02:17:07.798880	294.644	-42.267	1.2879	22795.7	294.289	-48.578
2017-07-11T02:17:14.676000	2017-07-11T02:17:14.798880	294.559	-42.471	1.2901	22969.5	294.218	-48.775
2017-07-11T02:17:26.651000	2017-07-11T02:17:26.773880	294.413	-42.819	1.2939	23267.7	294.097	-49.109
2017-07-11T02:17:29.651000	2017-07-11T02:17:29.773880	294.376	-42.906	1.2948	23342.6	294.067	-49.193
2017-07-11T02:17:33.651000	2017-07-11T02:17:33.773880	294.328	-43.021	1.2961	23442.5	294.027	-49.304
2017-07-11T02:17:48.676000	2017-07-11T02:17:48.798880	294.144	-43.453	1.3009	23819.1	293.875	-49.719
2017-07-11T02:17:52.651000	2017-07-11T02:17:52.773880	294.096	-43.567	1.3021	23919	293.834	-49.828
2017-07-11T02:18:09.651000	2017-07-11T02:18:09.773880	293.888	-44.051	1.3076	24347.5	293.662	-50.293
2017-07-11T02:18:10.651000	2017-07-11T02:18:10.773880	293.876	-44.079	1.3079	24372.8	293.652	-50.32
2017-07-11T02:18:11.651000	2017-07-11T02:18:11.773880	293.864	-44.108	1.3082	24398.1	293.642	-50.347
2017-07-11T02:18:12.651000	2017-07-11T02:18:12.773880	293.851	-44.136	1.3085	24423.4	293.631	-50.375
2017-07-11T02:18:13.651000	2017-07-11T02:18:13.773880	293.839	-44.164	1.3089	24448.7	293.621	-50.402
2017-07-11T02:18:21.650000	2017-07-11T02:18:21.772880	293.741	-44.39	1.3114	24651.3	293.54	-50.619
2017-07-11T02:18:26.650000	2017-07-11T02:18:26.772880	293.68	-44.531	1.313	24778.2	293.489	-50.754
2017-07-11T02:18:31.650000	2017-07-11T02:18:31.772880	293.619	-44.671	1.3147	24905.3	293.438	-50.889
2017-07-11T02:18:37.650000	2017-07-11T02:18:37.772880	293.545	-44.839	1.3166	25058	293.377	-51.05
2017-07-11T02:18:47.650000	2017-07-11T02:18:47.772880	293.423	-45.118	1.3199	25313	293.276	-51.318
2017-07-11T02:18:54.650000	2017-07-11T02:18:54.772880	293.337	-45.312	1.3222	25492	293.205	-51.505
2017-07-11T02:18:56.650000	2017-07-11T02:18:56.772880	293.312	-45.368	1.3228	25543.2	293.184	-51.559
2017-07-11T02:18:57.650000	2017-07-11T02:18:57.772880	293.3	-45.396	1.3231	25568.8	293.174	-51.585
2017-07-11T02:19:14.650000	2017-07-11T02:19:14.772880	293.091	-45.864	1.3287	26005.1	293.001	-52.036
2017-07-11T02:19:22.650000	2017-07-11T02:19:22.772880	292.993	-46.083	1.3313	26211.1	292.92	-52.248
2017-07-11T02:19:24.650000	2017-07-11T02:19:24.772880	292.968	-46.138	1.332	26262.6	292.9	-52.3
2017-07-11T02:19:25.650000	2017-07-11T02:19:25.772880	292.956	-46.165	1.3323	26288.4	292.89	-52.327
2017-07-11T02:19:55.650000	2017-07-11T02:19:55.772880	292.586	-46.978	1.3423	27065	292.586	-53.111
2017-07-11T02:20:02.650000	2017-07-11T02:20:02.772880	292.5	-47.166	1.3446	27247	292.515	-53.293
2017-07-11T02:20:03.675000	2017-07-11T02:20:03.797880	292.487	-47.193	1.345	27273.7	292.504	-53.32
2017-07-11T02:20:15.650000	2017-07-11T02:20:15.772880	292.339	-47.513	1.349	27585.9	292.384	-53.63
2017-07-11T02:20:16.650000	2017-07-11T02:20:16.772880	292.327	-47.54	1.3493	27612	292.374	-53.655
2017-07-11T02:20:21.675000	2017-07-11T02:20:21.797880	292.264	-47.673	1.351	27743.2	292.323	-53.785
2017-07-11T02:20:22.650000	2017-07-11T02:20:22.772880	292.252	-47.699	1.3513	27768.7	292.313	-53.81
2017-07-11T02:20:35.650000	2017-07-11T02:20:35.772880	292.091	-48.043	1.3557	28109.1	292.182	-54.144
2017-07-11T02:20:36.650000	2017-07-11T02:20:36.772880	292.079	-48.069	1.356	28135.3	292.172	-54.17
2017-07-11T02:20:38.650000	2017-07-11T02:20:38.772880	292.054	-48.122	1.3567	28187.7	292.152	-54.221
2017-07-11T02:20:54.650000	2017-07-11T02:20:54.772880	291.856	-48.541	1.3621	28608.2	291.992	-54.629
2017-07-11T02:20:57.675000	2017-07-11T02:20:57.797880	291.818	-48.62	1.3632	28687.9	291.962	-54.706
2017-07-11T02:21:15.675000	2017-07-11T02:21:15.797880	291.595	-49.087	1.3693	29163	291.782	-55.163
2017-07-11T02:21:23.650000	2017-07-11T02:21:23.772880	291.495	-49.292	1.372	29374	291.703	-55.364
2017-07-11T02:21:28.650000	2017-07-11T02:21:28.772880	291.433	-49.421	1.3737	29506.5	291.653	-55.49
2017-07-11T02:21:46.650000	2017-07-11T02:21:46.772880	291.209	-49.881	1.3799	29984.5	291.476	-55.942
2017-07-11T02:22:00.675000	2017-07-11T02:22:00.797880	291.034	-50.236	1.3847	30358.1	291.338	-56.293
2017-07-11T02:22:14.650000	2017-07-11T02:22:14.772880	290.859	-50.588	1.3896	30731.4	291.201	-56.64
2017-07-11T03:06:17.647000	2017-07-11T03:06:17.769880	199.702	-87.56	2.4234	106396	312.917	-88.459
2017-07-11T03:11:03.647000	2017-07-11T03:11:03.769880	143.922	-87.397	2.5367	114494	2.989	-88.76
2017-09-01T20:37:38.985000	2017-09-01T20:37:39.107880	254.72	71.383	2.4168	105497	210.191	67.698
2017-09-01T20:37:50.960000	2017-09-01T20:37:51.082880	254.549	71.481	2.412	105161	210.034	67.74
2017-09-01T20:38:07.960000	2017-09-01T20:38:08.082880	254.306	71.62	2.4053	104683	209.809	67.802
2017-09-01T20:38:28.960000	2017-09-01T20:38:29.082880	254.003	71.794	2.3969	104093	209.529	67.879
2017-09-01T20:38:47.960000	2017-09-01T20:38:48.082880	253.728	71.952	2.3893	103559	209.272	67.951
2017-09-01T20:38:54.960000	2017-09-01T20:38:55.082880	253.626	72.011	2.3866	103362	209.177	67.977
2017-09-01T20:38:56.960000	2017-09-01T20:38:57.082880	253.596	72.028	2.3858	103305	209.15	67.985
2017-09-01T20:38:59.985000	2017-09-01T20:39:00.107880	253.552	72.053	2.3846	103220	209.109	67.997
2017-09-01T20:39:01.960000	2017-09-01T20:39:02.082880	253.523	72.07	2.3838	103165	209.082	68.004
2017-09-01T20:39:03.960000	2017-09-01T20:39:04.082880	253.494	72.086	2.383	103108	209.055	68.012
2017-09-01T20:40:58.960000	2017-09-01T20:40:59.082880	251.768	73.07	2.3371	99869.2	207.436	68.484
2017-09-01T20:41:02.960000	2017-09-01T20:41:03.082880	251.706	73.105	2.3355	99756.4	207.378	68.502
2017-09-01T20:41:12.960000	2017-09-01T20:41:13.082880	251.552	73.192	2.3315	99474.3	207.233	68.546
2017-09-01T20:41:13.960000	2017-09-01T20:41:14.082880	251.536	73.201	2.3311	99446.1	207.218	68.55
2017-09-01T20:41:20.960000	2017-09-01T20:41:21.082880	251.428	73.262	2.3283	99248.6	207.115	68.581
2017-09-01T20:41:24.960000	2017-09-01T20:41:25.082880	251.365	73.297	2.3267	99135.8	207.056	68.599
2017-09-01T20:41:48.960000	2017-09-01T20:41:49.082880	250.989	73.509	2.3171	98458.4	206.701	68.707
2017-09-01T20:41:54.960000	2017-09-01T20:41:55.082880	250.895	73.562	2.3147	98289	206.611	68.734
2017-09-01T20:42:37.960000	2017-09-01T20:42:38.082880	250.207	73.947	2.2975	97074.5	205.96	68.934
2017-09-01T20:42:46.960000	2017-09-01T20:42:47.082880	250.061	74.028	2.2939	96820.2	205.822	68.977
2017-09-01T20:42:48.960000	2017-09-01T20:42:49.082880	250.029	74.046	2.2931	96763.7	205.791	68.987
2017-09-01T20:42:54.960000	2017-09-01T20:42:55.082880	249.931	74.1	2.2907	96594.1	205.699	69.016
2017-09-01T20:43:20.985000	2017-09-01T20:43:21.107880	249.503	74.337	2.2803	95858.3	205.293	69.142
2017-09-01T20:43:41.960000	2017-09-01T20:43:42.082880	249.153	74.529	2.2719	95265.1	204.961	69.246
2017-09-01T20:43:49.960000	2017-09-01T20:43:50.082880	249.019	74.602	2.2687	95038.7	204.834	69.287
2017-09-01T20:43:57.960000	2017-09-01T20:43:58.082880	248.884	74.676	2.2654	94812.4	204.706	69.327
2017-09-01T20:44:02.960000	2017-09-01T20:44:03.082880	248.799	74.723	2.2634	94670.9	204.625	69.352
2017-09-01T20:44:13.960000	2017-09-01T20:44:14.082880	248.611	74.825	2.259	94359.6	204.447	69.409
2017-09-01T20:44:20.960000	2017-09-01T20:44:21.082880	248.491	74.89	2.2562	94161.4	204.334	69.445
2017-09-01T20:44:25.959000	2017-09-01T20:44:26.081880	248.405	74.936	2.2542	94019.9	204.252	69.471
2017-09-01T20:44:45.959000	2017-09-01T20:44:46.081880	248.058	75.123	2.2462	93453.6	203.924	69.575
2017-09-01T20:44:47.959000	2017-09-01T20:44:48.081880	248.023	75.142	2.2454	93396.9	203.891	69.586
2017-09-01T20:44:58.959000	2017-09-01T20:44:59.081880	247.83	75.246	2.241	93085.4	203.708	69.644
2017-09-01T20:45:00.959000	2017-09-01T20:45:01.081880	247.795	75.265	2.2402	93028.7	203.675	69.654
2017-09-01T20:45:03.959000	2017-09-01T20:45:04.081880	247.742	75.293	2.239	92943.7	203.625	69.67
2017-09-01T20:45:15.959000	2017-09-01T20:45:16.081880	247.528	75.406	2.2342	92603.7	203.423	69.735
2017-09-01T20:45:28.959000	2017-09-01T20:45:29.081880	247.295	75.53	2.229	92235.3	203.204	69.805
2017-09-01T20:45:30.959000	2017-09-01T20:45:31.081880	247.259	75.549	2.2282	92178.7	203.17	69.816
2017-09-01T20:45:40.959000	2017-09-01T20:45:41.081880	247.078	75.645	2.2241	91895.2	202.999	69.87
2017-09-01T20:45:54.959000	2017-09-01T20:45:55.081880	246.823	75.779	2.2185	91498.3	202.759	69.948
2017-09-01T20:46:34.959000	2017-09-01T20:46:35.081880	246.077	76.166	2.2025	90363.9	202.06	70.172
2017-09-01T20:46:44.959000	2017-09-01T20:46:45.081880	245.887	76.263	2.1985	90080.2	201.882	70.229
2017-09-01T20:46:50.959000	2017-09-01T20:46:51.081880	245.772	76.322	2.196	89909.9	201.775	70.263
2017-09-01T20:47:27.959000	2017-09-01T20:47:28.081880	245.05	76.686	2.1812	88859.8	201.105	70.478
2017-09-01T20:47:45.959000	2017-09-01T20:47:46.081880	244.69	76.865	2.174	88348.7	200.772	70.585
2017-09-01T20:48:11.959000	2017-09-01T20:48:12.081880	244.16	77.125	2.1635	87610.2	200.285	70.74
2017-09-01T20:48:12.959000	2017-09-01T20:48:13.081880	244.139	77.135	2.1631	87581.8	200.266	70.746
2017-09-01T21:09:31.958000	2017-09-01T21:09:32.080880	95.526	84.406	1.653	51279.8	147.911	79.244
2017-09-01T21:09:34.958000	2017-09-01T21:09:35.080880	95.214	84.36	1.6518	51195.9	147.649	79.254
2017-09-01T21:09:53.983000	2017-09-01T21:09:54.105880	93.325	84.068	1.6444	50663.7	145.968	79.313
2017-09-01T21:10:04.983000	2017-09-01T21:10:05.105880	92.301	83.896	1.6402	50356.3	144.977	79.343
2017-09-01T21:10:38.958000	2017-09-01T21:10:39.080880	89.414	83.35	1.627	49407.9	141.835	79.42
2017-09-01T21:11:06.982000	2017-09-01T21:11:07.104880	87.304	82.884	1.6162	48627.1	139.154	79.464
2017-09-01T21:11:13.982000	2017-09-01T21:11:14.104880	86.81	82.765	1.6135	48432.2	138.471	79.472
2017-09-01T21:11:16.957000	2017-09-01T21:11:17.079880	86.604	82.715	1.6124	48349.4	138.18	79.475
2017-09-01T21:11:19.957000	2017-09-01T21:11:20.079880	86.398	82.663	1.6112	48266	137.886	79.477
2017-09-01T21:12:33.957000	2017-09-01T21:12:34.079880	81.929	81.36	1.5829	46212.5	130.375	79.465
2017-09-01T21:13:35.957000	2017-09-01T21:13:36.079880	78.885	80.209	1.5593	44500.2	123.801	79.322
2017-09-01T21:16:45.957000	2017-09-01T21:16:46.079880	71.936	76.382	1.4882	39309.6	103.437	77.984
2017-09-01T21:20:58.957000	2017-09-01T21:20:59.079880	65.562	70.595	1.3973	32570.6	80.368	73.818
2017-09-01T21:22:07.957000	2017-09-01T21:22:08.079880	64.128	68.875	1.3733	30776.7	75.4	72.238
2017-09-01T21:22:52.957000	2017-09-01T21:22:53.079880	63.24	67.719	1.358	29618.9	72.49	71.127
2017-09-01T21:23:17.957000	2017-09-01T21:23:18.079880	62.761	67.065	1.3495	28980.1	70.984	70.486
2017-09-01T21:23:28.957000	2017-09-01T21:23:29.079880	62.554	66.775	1.3458	28700	70.346	70.199
2017-09-01T21:23:32.982000	2017-09-01T21:23:33.104880	62.478	66.668	1.3445	28597.7	70.116	70.093
2017-09-01T21:23:38.957000	2017-09-01T21:23:39.079880	62.366	66.509	1.3425	28446	69.779	69.936
2017-09-01T21:23:39.957000	2017-09-01T21:23:40.079880	62.348	66.483	1.3422	28420.6	69.723	69.909
2017-09-01T21:23:47.957000	2017-09-01T21:23:48.079880	62.199	66.269	1.3395	28217.9	69.279	69.697
2017-09-01T21:23:48.957000	2017-09-01T21:23:49.079880	62.18	66.242	1.3391	28192.5	69.224	69.671
2017-09-01T21:23:51.957000	2017-09-01T21:23:52.079880	62.125	66.162	1.3381	28116.6	69.06	69.591
2017-09-01T21:23:54.957000	2017-09-01T21:23:55.079880	62.069	66.082	1.3371	28040.7	68.897	69.51
2017-09-01T21:23:55.957000	2017-09-01T21:23:56.079880	62.051	66.055	1.3368	28015.4	68.843	69.484
2017-09-01T21:24:04.957000	2017-09-01T21:24:05.079880	61.886	65.813	1.3338	27788.1	68.361	69.242
2017-09-01T21:24:12.957000	2017-09-01T21:24:13.079880	61.739	65.596	1.3312	27586.4	67.941	69.026
2017-09-01T21:24:17.981000	2017-09-01T21:24:18.103880	61.648	65.46	1.3295	27460	67.682	68.889
2017-09-01T21:24:22.956000	2017-09-01T21:24:23.078880	61.558	65.325	1.3279	27334.9	67.427	68.754
2017-09-01T21:24:24.956000	2017-09-01T21:24:25.078880	61.522	65.27	1.3272	27284.6	67.326	68.699
2017-09-01T21:24:32.956000	2017-09-01T21:24:33.078880	61.378	65.052	1.3246	27083.9	66.925	68.48
2017-09-01T21:24:35.981000	2017-09-01T21:24:36.103880	61.324	64.969	1.3236	27008.1	66.775	68.397
2017-09-01T21:24:37.956000	2017-09-01T21:24:38.078880	61.288	64.915	1.3229	26958.6	66.677	68.343
2017-09-01T21:24:39.956000	2017-09-01T21:24:40.078880	61.252	64.86	1.3223	26908.5	66.58	68.288
2017-09-01T21:24:40.956000	2017-09-01T21:24:41.078880	61.235	64.832	1.322	26883.5	66.531	68.261
2017-09-01T21:24:43.956000	2017-09-01T21:24:44.078880	61.181	64.75	1.321	26808.4	66.385	68.178
2017-09-01T21:24:51.956000	2017-09-01T21:24:52.078880	61.039	64.529	1.3184	26608.6	66.001	67.956
2017-09-01T21:24:54.956000	2017-09-01T21:24:55.078880	60.986	64.446	1.3174	26533.7	65.859	67.873
2017-09-01T21:24:55.956000	2017-09-01T21:24:56.078880	60.968	64.418	1.3171	26508.8	65.812	67.845
2017-09-01T21:24:56.956000	2017-09-01T21:24:57.078880	60.95	64.391	1.3167	26483.9	65.765	67.818
2017-09-01T21:24:57.956000	2017-09-01T21:24:58.078880	60.933	64.363	1.3164	26458.9	65.718	67.79
2017-09-01T21:25:05.956000	2017-09-01T21:25:06.078880	60.792	64.141	1.3138	26259.8	65.346	67.567
2017-09-01T21:25:10.956000	2017-09-01T21:25:11.078880	60.704	64.001	1.3122	26135.5	65.117	67.427
2017-09-01T21:25:14.956000	2017-09-01T21:25:15.078880	60.634	63.89	1.3109	26036.1	64.936	67.315
2017-09-01T21:25:19.956000	2017-09-01T21:25:20.078880	60.547	63.75	1.3093	25912.1	64.713	67.175
2017-09-01T21:25:21.956000	2017-09-01T21:25:22.078880	60.512	63.694	1.3086	25862.6	64.624	67.119
2017-09-01T21:25:23.956000	2017-09-01T21:25:24.078880	60.477	63.637	1.308	25813	64.536	67.062
2017-09-01T21:25:26.956000	2017-09-01T21:25:27.078880	60.425	63.553	1.307	25738.8	64.404	66.978
2017-09-01T21:25:36.956000	2017-09-01T21:25:37.078880	60.252	63.271	1.3038	25491.7	63.971	66.696
2017-09-01T21:25:40.956000	2017-09-01T21:25:41.078880	60.184	63.158	1.3025	25393	63.801	66.583
2017-09-01T21:25:44.956000	2017-09-01T21:25:45.078880	60.115	63.044	1.3012	25294.4	63.633	66.469
2017-09-01T21:25:48.981000	2017-09-01T21:25:49.103880	60.046	62.93	1.2999	25195.4	63.465	66.355
2017-09-01T21:25:49.981000	2017-09-01T21:25:50.103880	60.029	62.901	1.2996	25170.8	63.423	66.326
2017-09-01T21:25:50.956000	2017-09-01T21:25:51.078880	60.012	62.874	1.2993	25146.8	63.383	66.299
2017-09-01T21:25:55.956000	2017-09-01T21:25:56.078880	59.927	62.731	1.2977	25023.9	63.178	66.156
2017-09-01T21:25:56.956000	2017-09-01T21:25:57.078880	59.91	62.702	1.2974	24999.4	63.137	66.128
2017-09-01T21:25:58.956000	2017-09-01T21:25:59.078880	59.876	62.645	1.2968	24950.3	63.056	66.071
2017-09-01T21:26:01.956000	2017-09-01T21:26:02.078880	59.825	62.559	1.2958	24876.7	62.935	65.985
2017-09-01T21:26:03.956000	2017-09-01T21:26:04.078880	59.791	62.502	1.2952	24827.7	62.854	65.928
2017-09-01T21:26:05.981000	2017-09-01T21:26:06.103880	59.757	62.444	1.2945	24778.1	62.774	65.87
2017-09-01T21:26:06.981000	2017-09-01T21:26:07.103880	59.74	62.415	1.2942	24753.6	62.734	65.842
2017-09-01T21:26:07.981000	2017-09-01T21:26:08.103880	59.723	62.387	1.2939	24729.1	62.694	65.813
2017-09-01T21:26:08.956000	2017-09-01T21:26:09.078880	59.706	62.359	1.2936	24705.3	62.655	65.785
2017-09-01T21:26:09.956000	2017-09-01T21:26:10.078880	59.689	62.33	1.2933	24680.8	62.616	65.757
2017-09-01T21:26:10.956000	2017-09-01T21:26:11.078880	59.673	62.301	1.293	24656.3	62.577	65.728
2017-09-01T21:26:11.956000	2017-09-01T21:26:12.078880	59.656	62.272	1.2926	24631.9	62.537	65.699
2017-09-01T21:26:12.956000	2017-09-01T21:26:13.078880	59.639	62.244	1.2923	24607.4	62.498	65.671
2017-09-01T21:26:22.956000	2017-09-01T21:26:23.078880	59.471	61.955	1.2892	24363.4	62.111	65.384
2017-09-01T21:26:27.956000	2017-09-01T21:26:28.078880	59.387	61.81	1.2876	24241.6	61.921	65.24
2017-09-01T21:26:33.956000	2017-09-01T21:26:34.078880	59.287	61.635	1.2857	24095.6	61.696	65.068
2017-09-01T21:26:34.956000	2017-09-01T21:26:35.078880	59.27	61.606	1.2854	24071.3	61.659	65.039
2017-09-01T21:26:41.981000	2017-09-01T21:26:42.103880	59.153	61.401	1.2832	23900.9	61.4	64.836
2017-09-01T21:26:43.956000	2017-09-01T21:26:44.078880	59.12	61.344	1.2826	23853	61.328	64.779
2017-09-01T21:26:47.956000	2017-09-01T21:26:48.078880	59.054	61.227	1.2813	23756.1	61.184	64.664
2017-09-01T21:26:48.956000	2017-09-01T21:26:49.078880	59.038	61.197	1.281	23731.9	61.148	64.635
2017-09-01T21:26:50.956000	2017-09-01T21:26:51.078880	59.005	61.139	1.2804	23683.6	61.076	64.577
2017-09-01T21:26:51.956000	2017-09-01T21:26:52.078880	58.988	61.109	1.2801	23659.4	61.041	64.548
2017-09-01T21:26:55.956000	2017-09-01T21:26:56.078880	58.922	60.992	1.2788	23562.8	60.899	64.432
2017-09-01T21:26:58.956000	2017-09-01T21:26:59.078880	58.873	60.903	1.2779	23490.4	60.794	64.345
2017-09-01T21:26:59.981000	2017-09-01T21:27:00.103880	58.856	60.873	1.2776	23465.6	60.758	64.315
2017-09-01T21:27:04.956000	2017-09-01T21:27:05.078880	58.774	60.726	1.276	23345.8	60.585	64.171
2017-09-01T21:27:05.956000	2017-09-01T21:27:06.078880	58.758	60.697	1.2757	23321.7	60.55	64.142
2017-09-01T21:27:06.956000	2017-09-01T21:27:07.078880	58.741	60.667	1.2754	23297.6	60.516	64.113
2017-09-01T21:27:07.956000	2017-09-01T21:27:08.078880	58.725	60.637	1.2751	23273.5	60.482	64.084
2017-09-01T21:27:11.956000	2017-09-01T21:27:12.078880	58.66	60.519	1.2739	23177.4	60.345	63.968
2017-09-01T21:27:12.956000	2017-09-01T21:27:13.078880	58.643	60.489	1.2736	23153.4	60.311	63.939
2017-09-01T21:27:13.956000	2017-09-01T21:27:14.078880	58.627	60.459	1.2733	23129.3	60.278	63.91
2017-09-01T21:27:14.956000	2017-09-01T21:27:15.078880	58.611	60.43	1.2729	23105.3	60.244	63.881
2017-09-01T21:27:23.956000	2017-09-01T21:27:24.078880	58.464	60.162	1.2702	22889.6	59.944	63.619
2017-09-01T21:27:24.956000	2017-09-01T21:27:25.078880	58.448	60.132	1.2699	22865.6	59.911	63.589
2017-09-01T21:27:25.956000	2017-09-01T21:27:26.078880	58.432	60.102	1.2696	22841.7	59.878	63.56
2017-09-01T21:27:26.981000	2017-09-01T21:27:27.103880	58.415	60.071	1.2692	22817.2	59.845	63.53
2017-09-01T21:27:32.956000	2017-09-01T21:27:33.078880	58.318	59.893	1.2674	22674.4	59.651	63.356
2017-09-01T21:27:33.956000	2017-09-01T21:27:34.078880	58.302	59.863	1.2671	22650.5	59.618	63.327
2017-09-01T21:27:38.956000	2017-09-01T21:27:39.078880	58.222	59.712	1.2656	22531.3	59.459	63.181
2017-09-01T21:27:39.956000	2017-09-01T21:27:40.078880	58.205	59.682	1.2653	22507.5	59.427	63.151
2017-09-01T21:27:40.956000	2017-09-01T21:27:41.078880	58.189	59.652	1.265	22483.7	59.395	63.122
2017-09-01T21:27:42.956000	2017-09-01T21:27:43.078880	58.157	59.592	1.2644	22436.1	59.332	63.064
2017-09-01T21:27:47.956000	2017-09-01T21:27:48.078880	58.077	59.441	1.2628	22317.2	59.176	62.917
2017-09-01T21:27:48.956000	2017-09-01T21:27:49.078880	58.061	59.411	1.2625	22293.4	59.145	62.888
2017-09-01T21:27:49.956000	2017-09-01T21:27:50.078880	58.045	59.381	1.2622	22269.7	59.114	62.859
2017-09-01T21:27:51.956000	2017-09-01T21:27:52.078880	58.013	59.32	1.2616	22222.2	59.052	62.8
2017-09-01T21:27:54.981000	2017-09-01T21:27:55.103880	57.964	59.229	1.2607	22150.5	58.959	62.711
2017-09-01T21:27:55.981000	2017-09-01T21:27:56.103880	57.948	59.198	1.2604	22126.8	58.928	62.682
2017-09-01T21:27:56.956000	2017-09-01T21:27:57.078880	57.933	59.169	1.2601	22103.7	58.899	62.654
2017-09-01T21:27:57.956000	2017-09-01T21:27:58.078880	57.917	59.138	1.2598	22080	58.868	62.624
2017-09-01T21:27:59.956000	2017-09-01T21:28:00.078880	57.885	59.078	1.2592	22032.6	58.808	62.566
2017-09-01T21:28:00.956000	2017-09-01T21:28:01.078880	57.869	59.047	1.2589	22009	58.778	62.536
2017-09-01T21:28:05.956000	2017-09-01T21:28:06.078880	57.789	58.895	1.2574	21890.8	58.628	62.389
2017-09-01T21:28:06.956000	2017-09-01T21:28:07.078880	57.773	58.865	1.2571	21867.2	58.598	62.36
2017-09-01T21:28:07.956000	2017-09-01T21:28:08.078880	57.758	58.834	1.2568	21843.6	58.568	62.331
2017-09-01T21:28:08.956000	2017-09-01T21:28:09.078880	57.742	58.804	1.2565	21820	58.539	62.301
2017-09-01T21:28:14.956000	2017-09-01T21:28:15.078880	57.646	58.62	1.2547	21678.5	58.363	62.125
2017-09-01T21:28:15.956000	2017-09-01T21:28:16.078880	57.631	58.59	1.2544	21655	58.333	62.095
2017-09-01T21:28:16.956000	2017-09-01T21:28:17.078880	57.615	58.559	1.2541	21631.4	58.304	62.066
2017-09-01T21:28:18.956000	2017-09-01T21:28:19.078880	57.583	58.498	1.2535	21584.4	58.246	62.007
2017-09-01T21:28:20.981000	2017-09-01T21:28:21.103880	57.551	58.436	1.2529	21536.8	58.188	61.947
2017-09-01T21:28:21.956000	2017-09-01T21:28:22.078880	57.536	58.406	1.2526	21513.9	58.16	61.919
2017-09-01T21:28:24.956000	2017-09-01T21:28:25.078880	57.488	58.314	1.2517	21443.5	58.074	61.83
2017-09-01T21:28:24.956000	2017-09-01T21:28:25.078880	57.488	58.314	1.2517	21443.5	58.074	61.83
2017-09-01T21:28:26.956000	2017-09-01T21:28:27.078880	57.457	58.252	1.2511	21396.5	58.018	61.771
2017-09-01T21:28:30.981000	2017-09-01T21:28:31.103880	57.394	58.128	1.2499	21302.2	57.904	61.653
2017-09-01T21:28:33.956000	2017-09-01T21:28:34.078880	57.347	58.036	1.249	21232.6	57.821	61.565
2017-09-01T21:28:34.956000	2017-09-01T21:28:35.078880	57.331	58.005	1.2487	21209.2	57.793	61.535
2017-09-01T21:28:37.956000	2017-09-01T21:28:38.078880	57.284	57.912	1.2478	21139.1	57.71	61.447
2017-09-01T21:28:41.956000	2017-09-01T21:28:42.078880	57.221	57.788	1.2466	21045.7	57.6	61.328
2017-09-01T21:28:42.956000	2017-09-01T21:28:43.078880	57.206	57.757	1.2463	21022.4	57.573	61.299
2017-09-01T21:28:48.956000	2017-09-01T21:28:49.078880	57.112	57.571	1.2446	20882.6	57.41	61.121
2017-09-01T21:28:54.956000	2017-09-01T21:28:55.078880	57.019	57.384	1.2428	20743.1	57.249	60.944
2017-09-01T21:28:55.956000	2017-09-01T21:28:56.078880	57.003	57.353	1.2425	20719.9	57.223	60.914
2017-09-01T21:28:56.981000	2017-09-01T21:28:57.103880	56.987	57.321	1.2422	20696.1	57.196	60.883
2017-09-01T21:28:57.981000	2017-09-01T21:28:58.103880	56.972	57.29	1.2419	20672.9	57.169	60.854
2017-09-01T21:28:58.956000	2017-09-01T21:28:59.078880	56.956	57.259	1.2416	20650.3	57.144	60.825
2017-09-01T21:29:03.956000	2017-09-01T21:29:04.078880	56.879	57.103	1.2402	20534.5	57.013	60.677
2017-09-01T21:29:06.956000	2017-09-01T21:29:07.078880	56.832	57.008	1.2393	20465.1	56.935	60.588
2017-09-01T21:29:13.956000	2017-09-01T21:29:14.078880	56.724	56.788	1.2372	20303.5	56.756	60.38
2017-09-01T21:29:15.956000	2017-09-01T21:29:16.078880	56.693	56.725	1.2367	20257.4	56.705	60.32
2017-09-01T21:29:16.956000	2017-09-01T21:29:17.078880	56.678	56.694	1.2364	20234.4	56.68	60.29
2017-09-01T21:29:17.956000	2017-09-01T21:29:18.078880	56.663	56.662	1.2361	20211.4	56.655	60.261
2017-09-01T21:29:17.956000	2017-09-01T21:29:18.078880	56.663	56.662	1.2361	20211.4	56.655	60.261
2017-09-01T21:29:22.956000	2017-09-01T21:29:23.078880	56.586	56.504	1.2346	20096.4	56.53	60.112
2017-09-01T21:29:24.981000	2017-09-01T21:29:25.103880	56.554	56.44	1.234	20049.9	56.479	60.051
2017-09-01T21:29:25.956000	2017-09-01T21:29:26.078880	56.539	56.409	1.2338	20027.5	56.455	60.022
2017-09-01T21:29:26.956000	2017-09-01T21:29:27.078880	56.524	56.378	1.2335	20004.5	56.43	59.993
2017-09-01T21:29:27.956000	2017-09-01T21:29:28.078880	56.509	56.346	1.2332	19981.6	56.406	59.963
2017-09-01T21:29:29.956000	2017-09-01T21:29:30.078880	56.478	56.282	1.2326	19935.7	56.357	59.903
2017-09-01T21:29:33.956000	2017-09-01T21:29:34.078880	56.417	56.155	1.2315	19844.1	56.259	59.784
2017-09-01T21:29:41.956000	2017-09-01T21:29:42.078880	56.295	55.901	1.2292	19661.4	56.067	59.545
2017-09-01T21:29:43.956000	2017-09-01T21:29:44.078880	56.264	55.837	1.2286	19615.8	56.019	59.485
2017-09-01T21:29:45.956000	2017-09-01T21:29:46.078880	56.234	55.773	1.228	19570.2	55.971	59.425
2017-09-01T21:29:46.956000	2017-09-01T21:29:47.078880	56.218	55.741	1.2277	19547.4	55.948	59.395
2017-09-01T21:29:50.956000	2017-09-01T21:29:51.078880	56.158	55.613	1.2266	19456.5	55.854	59.276
2017-09-01T21:29:51.956000	2017-09-01T21:29:52.078880	56.142	55.581	1.2263	19433.7	55.831	59.246
2017-09-01T21:29:52.956000	2017-09-01T21:29:53.078880	56.127	55.548	1.226	19411	55.807	59.216
2017-09-01T21:29:54.956000	2017-09-01T21:29:55.078880	56.097	55.484	1.2254	19365.6	55.761	59.156
2017-09-01T21:29:55.956000	2017-09-01T21:29:56.078880	56.082	55.452	1.2252	19342.9	55.738	59.126
2017-09-01T21:29:55.956000	2017-09-01T21:29:56.078880	56.082	55.452	1.2252	19342.9	55.738	59.126
2017-09-01T21:29:56.956000	2017-09-01T21:29:57.078880	56.066	55.42	1.2249	19320.2	55.714	59.096
2017-09-01T21:29:58.956000	2017-09-01T21:29:59.078880	56.036	55.356	1.2243	19274.9	55.668	59.036
2017-09-01T21:30:00.956000	2017-09-01T21:30:01.078880	56.006	55.291	1.2237	19229.6	55.623	58.976
2017-09-01T21:30:06.956000	2017-09-01T21:30:07.078880	55.915	55.098	1.222	19094	55.486	58.796
2017-09-01T21:30:09.956000	2017-09-01T21:30:10.078880	55.87	55.001	1.2212	19026.3	55.419	58.706
2017-09-01T21:30:11.956000	2017-09-01T21:30:12.078880	55.84	54.936	1.2206	18981.2	55.374	58.646
2017-09-01T21:30:12.956000	2017-09-01T21:30:13.078880	55.824	54.904	1.2203	18958.6	55.351	58.616
2017-09-01T21:30:19.956000	2017-09-01T21:30:20.078880	55.719	54.676	1.2184	18801.2	55.197	58.405
2017-09-01T21:30:20.956000	2017-09-01T21:30:21.078880	55.704	54.644	1.2181	18778.7	55.175	58.375
2017-09-01T21:30:21.956000	2017-09-01T21:30:22.078880	55.689	54.611	1.2178	18756.3	55.153	58.345
2017-09-01T21:30:26.981000	2017-09-01T21:30:27.103880	55.614	54.448	1.2164	18643.7	55.043	58.193
2017-09-01T21:30:34.956000	2017-09-01T21:30:35.078880	55.494	54.187	1.2142	18465.4	54.872	57.953
2017-09-01T21:30:36.956000	2017-09-01T21:30:37.078880	55.464	54.122	1.2136	18420.8	54.83	57.892
2017-09-01T21:30:39.956000	2017-09-01T21:30:40.078880	55.42	54.023	1.2128	18353.9	54.766	57.802
2017-09-01T21:30:45.956000	2017-09-01T21:30:46.078880	55.33	53.826	1.2111	18220.5	54.641	57.62
2017-09-01T21:30:46.956000	2017-09-01T21:30:47.078880	55.315	53.793	1.2109	18198.3	54.62	57.59
2017-09-01T21:30:48.956000	2017-09-01T21:30:49.078880	55.285	53.727	1.2103	18153.9	54.579	57.529
2017-09-01T21:30:49.956000	2017-09-01T21:30:50.078880	55.271	53.694	1.21	18131.8	54.558	57.499
2017-09-01T21:30:51.956000	2017-09-01T21:30:52.078880	55.241	53.628	1.2095	18087.4	54.517	57.438
2017-09-01T21:30:56.956000	2017-09-01T21:30:57.078880	55.167	53.463	1.2081	17976.8	54.415	57.287
2017-09-01T21:30:57.956000	2017-09-01T21:30:58.078880	55.152	53.43	1.2078	17954.7	54.394	57.256
2017-09-01T21:30:59.956000	2017-09-01T21:31:00.078880	55.122	53.364	1.2073	17910.6	54.354	57.196
2017-09-01T21:31:00.956000	2017-09-01T21:31:01.078880	55.107	53.331	1.207	17888.5	54.334	57.165
2017-09-01T21:31:04.956000	2017-09-01T21:31:05.078880	55.048	53.198	1.2059	17800.3	54.253	57.044
2017-09-01T21:31:10.956000	2017-09-01T21:31:11.078880	54.96	52.999	1.2043	17668.4	54.134	56.861
2017-09-01T21:31:20.981000	2017-09-01T21:31:21.103880	54.812	52.664	1.2016	17448.8	53.938	56.555
2017-09-01T21:31:22.956000	2017-09-01T21:31:23.078880	54.783	52.598	1.201	17405.6	53.899	56.495
2017-09-01T21:31:25.956000	2017-09-01T21:31:26.078880	54.739	52.498	1.2002	17340.2	53.842	56.403
2017-09-01T21:31:28.956000	2017-09-01T21:31:29.078880	54.695	52.397	1.1994	17274.8	53.784	56.312
2017-09-01T21:31:31.956000	2017-09-01T21:31:32.078880	54.651	52.296	1.1986	17209.5	53.727	56.22
2017-09-01T21:31:34.956000	2017-09-01T21:31:35.078880	54.607	52.195	1.1978	17144.3	53.67	56.128
2017-09-01T21:31:37.956000	2017-09-01T21:31:38.078880	54.563	52.094	1.197	17079.2	53.614	56.036
2017-09-01T21:31:38.956000	2017-09-01T21:31:39.078880	54.548	52.061	1.1967	17057.6	53.595	56.006
2017-09-01T21:31:40.956000	2017-09-01T21:31:41.078880	54.519	51.993	1.1962	17014.2	53.558	55.944
2017-09-01T21:31:44.956000	2017-09-01T21:31:45.078880	54.461	51.858	1.1951	16927.7	53.484	55.822
2017-09-01T21:31:46.956000	2017-09-01T21:31:47.078880	54.431	51.79	1.1946	16884.5	53.447	55.76
2017-09-01T21:31:48.981000	2017-09-01T21:31:49.103880	54.402	51.722	1.1941	16840.9	53.409	55.698
2017-09-01T21:31:53.956000	2017-09-01T21:31:54.078880	54.329	51.553	1.1927	16733.7	53.318	55.545
2017-09-01T21:31:55.956000	2017-09-01T21:31:56.078880	54.3	51.485	1.1922	16690.7	53.282	55.483
2017-09-01T21:31:59.956000	2017-09-01T21:32:00.078880	54.242	51.349	1.1912	16604.8	53.21	55.36
2017-09-01T21:32:04.956000	2017-09-01T21:32:05.078880	54.17	51.179	1.1898	16497.8	53.12	55.206
2017-09-01T21:32:08.956000	2017-09-01T21:32:09.078880	54.112	51.042	1.1888	16412.3	53.049	55.082
2017-09-01T21:32:09.956000	2017-09-01T21:32:10.078880	54.097	51.008	1.1885	16390.9	53.032	55.051
2017-09-01T21:32:11.956000	2017-09-01T21:32:12.078880	54.068	50.94	1.188	16348.3	52.996	54.99
2017-09-01T21:32:12.956000	2017-09-01T21:32:13.078880	54.054	50.905	1.1878	16327	52.979	54.959
2017-09-01T21:32:14.956000	2017-09-01T21:32:15.078880	54.025	50.837	1.1872	16284.4	52.944	54.897
2017-09-01T21:32:17.956000	2017-09-01T21:32:18.078880	53.982	50.734	1.1865	16220.6	52.891	54.804
2017-09-01T21:32:18.956000	2017-09-01T21:32:19.078880	53.967	50.7	1.1862	16199.4	52.874	54.773
2017-09-01T21:32:19.956000	2017-09-01T21:32:20.078880	53.953	50.665	1.1859	16178.1	52.856	54.742
2017-09-01T21:32:21.956000	2017-09-01T21:32:22.078880	53.924	50.597	1.1854	16135.7	52.822	54.68
2017-09-01T21:32:24.981000	2017-09-01T21:32:25.103880	53.88	50.493	1.1846	16071.6	52.77	54.586
2017-09-01T21:32:28.956000	2017-09-01T21:32:29.078880	53.823	50.356	1.1836	15987.5	52.701	54.463
2017-09-01T21:32:29.956000	2017-09-01T21:32:30.078880	53.809	50.321	1.1833	15966.4	52.684	54.432
2017-09-01T21:32:31.956000	2017-09-01T21:32:32.078880	53.78	50.252	1.1828	15924.2	52.65	54.369
2017-09-01T21:32:36.956000	2017-09-01T21:32:37.078880	53.708	50.079	1.1815	15818.9	52.566	54.214
2017-09-01T21:32:42.981000	2017-09-01T21:32:43.103880	53.622	49.87	1.18	15692.4	52.465	54.026
2017-09-01T21:32:44.981000	2017-09-01T21:32:45.103880	53.593	49.801	1.1795	15650.5	52.431	53.964
2017-09-01T21:32:45.956000	2017-09-01T21:32:46.078880	53.579	49.767	1.1792	15630.1	52.415	53.933
2017-09-01T21:32:46.956000	2017-09-01T21:32:47.078880	53.565	49.732	1.179	15609.1	52.399	53.902
2017-09-01T21:32:49.956000	2017-09-01T21:32:50.078880	53.522	49.628	1.1782	15546.4	52.349	53.808
2017-09-01T21:32:51.956000	2017-09-01T21:32:52.078880	53.493	49.558	1.1777	15504.7	52.316	53.746
2017-09-01T21:32:57.956000	2017-09-01T21:32:58.078880	53.408	49.349	1.1762	15379.7	52.218	53.558
2017-09-01T21:32:58.956000	2017-09-01T21:32:59.078880	53.393	49.314	1.176	15358.9	52.202	53.527
2017-09-01T21:32:59.981000	2017-09-01T21:33:00.103880	53.379	49.278	1.1757	15337.6	52.185	53.494
2017-09-01T21:33:00.956000	2017-09-01T21:33:01.078880	53.365	49.244	1.1754	15317.4	52.169	53.464
2017-09-01T21:33:07.956000	2017-09-01T21:33:08.078880	53.265	48.999	1.1737	15172.4	52.057	53.244
2017-09-01T21:33:08.981000	2017-09-01T21:33:09.103880	53.251	48.963	1.1734	15151.2	52.04	53.212
2017-09-01T21:33:09.956000	2017-09-01T21:33:10.078880	53.237	48.929	1.1732	15131.1	52.025	53.181
2017-09-01T21:33:13.956000	2017-09-01T21:33:14.078880	53.18	48.788	1.1722	15048.5	51.961	53.055
2017-09-01T21:33:15.956000	2017-09-01T21:33:16.078880	53.151	48.718	1.1717	15007.4	51.929	52.992
2017-09-01T21:33:17.981000	2017-09-01T21:33:18.103880	53.123	48.646	1.1712	14965.7	51.897	52.929
2017-09-01T21:33:34.956000	2017-09-01T21:33:35.078880	52.883	48.046	1.167	14618.5	51.634	52.392
2017-09-01T21:33:36.956000	2017-09-01T21:33:37.078880	52.854	47.975	1.1665	14577.9	51.603	52.329
2017-09-01T21:33:41.956000	2017-09-01T21:33:42.078880	52.784	47.797	1.1653	14476.4	51.527	52.17
2017-09-01T21:33:46.956000	2017-09-01T21:33:47.078880	52.713	47.619	1.1641	14375.3	51.451	52.011
2017-09-01T21:33:50.956000	2017-09-01T21:33:51.078880	52.657	47.476	1.1631	14294.5	51.391	51.884
2017-09-01T21:33:51.956000	2017-09-01T21:33:52.078880	52.643	47.44	1.1629	14274.4	51.376	51.852
2017-09-01T21:33:54.956000	2017-09-01T21:33:55.078880	52.601	47.333	1.1621	14214.1	51.331	51.756
2017-09-01T21:33:55.956000	2017-09-01T21:33:56.078880	52.587	47.297	1.1619	14194	51.316	51.724
2017-09-01T21:33:57.956000	2017-09-01T21:33:58.078880	52.559	47.226	1.1614	14153.8	51.287	51.661
2017-09-01T21:34:04.956000	2017-09-01T21:34:05.078880	52.461	46.974	1.1597	14013.7	51.183	51.437
2017-09-01T21:34:06.956000	2017-09-01T21:34:07.078880	52.433	46.902	1.1593	13973.8	51.154	51.373
2017-09-01T21:34:16.956000	2017-09-01T21:34:17.078880	52.293	46.542	1.1569	13774.9	51.009	51.052
2017-09-01T21:34:19.956000	2017-09-01T21:34:20.078880	52.251	46.433	1.1562	13715.5	50.965	50.956
2017-09-01T21:34:22.956000	2017-09-01T21:34:23.078880	52.209	46.325	1.1555	13656.3	50.922	50.859
2017-09-01T21:34:23.956000	2017-09-01T21:34:24.078880	52.195	46.288	1.1552	13636.5	50.908	50.827
2017-09-01T21:34:25.956000	2017-09-01T21:34:26.078880	52.167	46.216	1.1548	13597.1	50.879	50.763
2017-09-01T21:34:34.956000	2017-09-01T21:34:35.078880	52.042	45.889	1.1526	13420.3	50.752	50.472
2017-09-01T21:34:36.956000	2017-09-01T21:34:37.078880	52.014	45.816	1.1522	13381.2	50.723	50.408
2017-09-01T21:34:39.956000	2017-09-01T21:34:40.078880	51.973	45.707	1.1515	13322.6	50.681	50.311
2017-09-01T21:34:45.956000	2017-09-01T21:34:46.078880	51.889	45.487	1.1501	13205.7	50.597	50.117
2017-09-01T21:34:48.981000	2017-09-01T21:34:49.103880	51.848	45.377	1.1494	13147	50.555	50.018
2017-09-01T21:34:49.981000	2017-09-01T21:34:50.103880	51.834	45.34	1.1492	13127.6	50.542	49.986
2017-09-01T21:34:50.956000	2017-09-01T21:34:51.078880	51.82	45.304	1.1489	13108.7	50.528	49.954
2017-09-01T21:34:54.956000	2017-09-01T21:34:55.078880	51.765	45.158	1.148	13031.4	50.473	49.824
2017-09-01T21:34:57.956000	2017-09-01T21:34:58.078880	51.723	45.047	1.1473	12973.5	50.432	49.727
2017-09-01T21:35:01.956000	2017-09-01T21:35:02.078880	51.668	44.9	1.1464	12896.5	50.377	49.596
2017-09-01T21:35:09.956000	2017-09-01T21:35:10.078880	51.558	44.605	1.1446	12743.2	50.268	49.335
2017-09-01T21:35:12.956000	2017-09-01T21:35:13.078880	51.517	44.494	1.1439	12686	50.228	49.237
2017-09-01T21:35:17.956000	2017-09-01T21:35:18.078880	51.448	44.309	1.1428	12590.8	50.161	49.074
2017-09-01T21:35:19.956000	2017-09-01T21:35:20.078880	51.42	44.235	1.1424	12552.8	50.134	49.008
2017-09-01T21:35:23.981000	2017-09-01T21:35:24.103880	51.365	44.086	1.1415	12476.6	50.08	48.876
2017-09-01T21:35:34.956000	2017-09-01T21:35:35.078880	51.214	43.677	1.1391	12269.9	49.935	48.515
2017-09-01T21:35:43.956000	2017-09-01T21:35:44.078880	51.091	43.341	1.1371	12101.7	49.817	48.218
2017-09-01T21:35:44.956000	2017-09-01T21:35:45.078880	51.077	43.304	1.1369	12083.1	49.804	48.185
2017-09-01T21:35:45.956000	2017-09-01T21:35:46.078880	51.064	43.266	1.1366	12064.5	49.791	48.152
2017-09-01T21:35:54.956000	2017-09-01T21:35:55.078880	50.941	42.928	1.1347	11897.7	49.675	47.855
2017-09-01T21:36:04.956000	2017-09-01T21:36:05.078880	50.805	42.552	1.1326	11713.8	49.547	47.523
2017-09-01T21:36:05.956000	2017-09-01T21:36:06.078880	50.791	42.514	1.1323	11695.5	49.534	47.489
2017-09-01T21:36:11.956000	2017-09-01T21:36:12.078880	50.709	42.287	1.1311	11586	49.458	47.29
2017-09-01T21:36:12.956000	2017-09-01T21:36:13.078880	50.696	42.249	1.1309	11567.8	49.445	47.256
2017-09-01T21:36:13.956000	2017-09-01T21:36:14.078880	50.682	42.211	1.1306	11549.6	49.433	47.223
2017-09-01T21:36:36.956000	2017-09-01T21:36:37.078880	50.371	41.337	1.1258	11135.4	49.145	46.454
2017-09-01T21:36:38.981000	2017-09-01T21:36:39.103880	50.343	41.259	1.1254	11099.4	49.12	46.386
2017-09-01T21:36:51.981000	2017-09-01T21:36:52.103880	50.168	40.761	1.1228	10869.3	48.96	45.948
2017-09-01T21:36:58.956000	2017-09-01T21:36:59.078880	50.074	40.493	1.1214	10746.9	48.874	45.713
2017-09-01T21:37:20.981000	2017-09-01T21:37:21.103880	49.778	39.641	1.117	10365.7	48.608	44.967
2017-09-01T21:37:27.956000	2017-09-01T21:37:28.078880	49.685	39.37	1.1156	10246.6	48.525	44.73
2017-09-01T21:38:06.980000	2017-09-01T21:38:07.102880	49.164	37.84	1.1082	9595.27	48.065	43.398
2017-09-01T21:38:28.955000	2017-09-01T21:38:29.077880	48.873	36.97	1.1043	9239.96	47.811	42.644
2017-09-01T21:38:29.955000	2017-09-01T21:38:30.077880	48.86	36.93	1.1041	9223.99	47.799	42.609
2017-09-01T21:38:38.955000	2017-09-01T21:38:39.077880	48.741	36.572	1.1025	9081.07	47.696	42.3
2017-09-01T21:38:39.955000	2017-09-01T21:38:40.077880	48.727	36.532	1.1023	9065.28	47.685	42.265
2017-09-01T21:38:47.955000	2017-09-01T21:38:48.077880	48.622	36.212	1.1009	8939.6	47.593	41.989
2017-09-01T21:39:13.955000	2017-09-01T21:39:14.077880	48.279	35.168	1.0964	8539.17	47.298	41.092
2017-09-01T21:39:44.980000	2017-09-01T21:39:45.102880	47.873	33.91	1.0914	8077.81	46.95	40.021
2017-09-01T21:40:09.955000	2017-09-01T21:40:10.077880	47.547	32.889	1.0875	7719.8	46.673	39.159
2017-09-01T21:40:12.955000	2017-09-01T21:40:13.077880	47.508	32.766	1.087	7677.61	46.64	39.056
2017-09-01T21:40:48.955000	2017-09-01T21:40:49.077880	47.04	31.281	1.0817	7185.45	46.243	37.819
2017-09-01T21:41:10.955000	2017-09-01T21:41:11.077880	46.756	30.365	1.0786	6897.7	46.003	37.069
2017-09-01T21:41:22.955000	2017-09-01T21:41:23.077880	46.601	29.864	1.077	6745.02	45.873	36.661
2017-09-01T22:00:25.954000	2017-09-01T22:00:26.076880	32.413	-19.177	1.118	8981.07	31.923	-26.05
2017-09-01T22:02:35.954000	2017-09-01T22:02:36.076880	30.814	-24.115	1.1454	11239.1	30.283	-31.043
2017-09-01T22:02:39.954000	2017-09-01T22:02:40.076880	30.764	-24.263	1.1463	11313.3	30.231	-31.199
2017-09-01T22:03:02.954000	2017-09-01T22:03:03.076880	30.481	-25.11	1.1516	11745.3	29.935	-32.095
2017-09-01T22:03:24.954000	2017-09-01T22:03:25.076880	30.209	-25.912	1.1567	12166.5	29.65	-32.952
2017-09-01T22:04:01.954000	2017-09-01T22:04:02.076880	29.752	-27.245	1.1656	12892.2	29.167	-34.389
2017-09-01T22:04:42.953000	2017-09-01T22:04:43.075880	29.244	-28.698	1.1758	13720.4	28.627	-35.966
2017-09-01T22:04:56.953000	2017-09-01T22:04:57.075880	29.071	-29.189	1.1793	14008.8	28.442	-36.499
2017-09-01T22:05:02.953000	2017-09-01T22:05:03.075880	28.997	-29.398	1.1808	14133.2	28.362	-36.727
2017-09-01T22:05:14.978000	2017-09-01T22:05:15.100880	28.847	-29.816	1.1839	14384.1	28.202	-37.182
2017-09-01T22:05:46.953000	2017-09-01T22:05:47.075880	28.45	-30.915	1.1922	15060.8	27.776	-38.379
2017-09-01T22:05:48.953000	2017-09-01T22:05:49.075880	28.426	-30.984	1.1928	15103.6	27.749	-38.453
2017-09-01T22:06:02.953000	2017-09-01T22:06:03.075880	28.251	-31.46	1.1965	15404.5	27.561	-38.97
2017-09-01T22:06:13.953000	2017-09-01T22:06:14.075880	28.115	-31.832	1.1994	15642.7	27.414	-39.373
2017-09-01T22:06:35.978000	2017-09-01T22:06:36.100880	27.84	-32.571	1.2054	16124.1	27.117	-40.173
2017-09-01T22:06:36.953000	2017-09-01T22:06:37.075880	27.828	-32.604	1.2056	16145.6	27.104	-40.208
2017-09-01T22:06:53.978000	2017-09-01T22:06:54.100880	27.616	-33.17	1.2103	16522.1	26.875	-40.818
2017-09-01T22:07:07.953000	2017-09-01T22:07:08.075880	27.442	-33.631	1.2141	16833.7	26.686	-41.314
2017-09-01T22:07:39.953000	2017-09-01T22:07:40.075880	27.042	-34.677	1.2231	17555.7	26.252	-42.433
2017-09-01T22:07:59.953000	2017-09-01T22:08:00.075880	26.791	-35.322	1.2288	18012.8	25.981	-43.119
2017-09-01T22:08:05.978000	2017-09-01T22:08:06.100880	26.716	-35.516	1.2305	18151.4	25.899	-43.324
2017-09-01T22:08:18.953000	2017-09-01T22:08:19.075880	26.553	-35.93	1.2342	18451.1	25.722	-43.763
2017-09-01T22:08:25.978000	2017-09-01T22:08:26.100880	26.465	-36.153	1.2363	18614.1	25.626	-43.999
2017-09-01T22:08:31.953000	2017-09-01T22:08:32.075880	26.39	-36.343	1.238	18753.2	25.545	-44.198
2017-09-01T22:09:14.953000	2017-09-01T22:09:15.075880	25.85	-37.689	1.2507	19764.6	24.958	-45.611
2017-09-01T22:09:31.953000	2017-09-01T22:09:32.075880	25.636	-38.214	1.2557	20169.5	24.726	-46.158
2017-09-01T22:10:02.978000	2017-09-01T22:10:03.100880	25.244	-39.16	1.2651	20915.4	24.3	-47.141
2017-09-01T22:10:18.953000	2017-09-01T22:10:19.075880	25.042	-39.642	1.27	21302.9	24.081	-47.639
2017-09-01T22:11:31.978000	2017-09-01T22:11:32.100880	24.116	-41.798	1.2927	23102	23.076	-49.854
2017-09-01T22:12:51.953000	2017-09-01T22:12:52.075880	23.095	-44.07	1.3184	25120.3	21.967	-52.174
2017-09-01T22:13:58.953000	2017-09-01T22:13:59.075880	22.233	-45.906	1.3404	26845.6	21.031	-54.043
2017-09-01T22:14:23.953000	2017-09-01T22:14:24.075880	21.91	-46.575	1.3488	27496.7	20.68	-54.724
2017-09-01T22:14:29.953000	2017-09-01T22:14:30.075880	21.832	-46.734	1.3508	27653.5	20.595	-54.886
2017-09-01T22:15:13.953000	2017-09-01T22:15:14.075880	21.261	-47.888	1.3657	28810	19.973	-56.061
2017-09-01T22:15:16.953000	2017-09-01T22:15:17.075880	21.222	-47.966	1.3667	28889.2	19.931	-56.14
2017-09-01T22:15:17.953000	2017-09-01T22:15:18.075880	21.209	-47.992	1.367	28915.6	19.917	-56.166
2017-09-01T22:15:35.953000	2017-09-01T22:15:36.075880	20.975	-48.456	1.3732	29392.2	19.661	-56.639
2017-09-01T22:15:38.953000	2017-09-01T22:15:39.075880	20.936	-48.533	1.3742	29471.8	19.618	-56.717
2017-09-01T22:16:35.953000	2017-09-01T22:16:36.075880	20.189	-49.971	1.3939	30993.1	18.802	-58.181
2017-09-01T22:16:38.953000	2017-09-01T22:16:39.075880	20.15	-50.046	1.395	31073.7	18.759	-58.257
2017-09-01T22:16:40.953000	2017-09-01T22:16:41.075880	20.124	-50.096	1.3957	31127.4	18.73	-58.307
2017-09-01T22:17:32.953000	2017-09-01T22:17:33.075880	19.438	-51.369	1.4139	32530.1	17.977	-59.601
2017-09-01T22:17:44.952000	2017-09-01T22:17:45.074880	19.279	-51.659	1.4181	32855.5	17.803	-59.894
2017-09-01T22:17:46.977000	2017-09-01T22:17:47.099880	19.252	-51.707	1.4189	32910.5	17.773	-59.943
2017-09-01T22:17:48.952000	2017-09-01T22:17:49.074880	19.226	-51.755	1.4196	32964.1	17.744	-59.991
2017-09-01T22:18:55.952000	2017-09-01T22:18:56.074880	18.333	-53.334	1.4435	34793.2	16.76	-61.585
2017-09-01T22:18:56.952000	2017-09-01T22:18:57.074880	18.32	-53.358	1.4438	34820.7	16.745	-61.608
2017-09-01T22:19:00.952000	2017-09-01T22:19:01.074880	18.266	-53.45	1.4453	34930.5	16.686	-61.701
2017-09-01T23:13:36.948000	2017-09-01T23:13:37.070880	205.765	-85.113	2.7348	128630	279.183	-88.042
